# Supplementary material for: Targeted delivery of nanomaterials with chemical cargoes in plants enabled by a biorecognition motif
Source: Nat Commun. 2020 Apr 27;11:2045. doi: 10.1038/s41467-020-15731-w (PMC7184762; doi:10.1038/s41467-020-15731-w)
Supplement: Supplementary file 4 — Source Data File [file 41467_2020_15731_MOESM4_ESM.xlsx]

## Sheet: Fig. 2a
Source data Fig. 2a
Representative transmission electron microscopy image of MPA-QD showing the average diameter of the QD nanoparticle core of 4.3 ± 0.2 nm
			Sample	ROI	Area (nm2)		Radius (nm)	Diameter (nm)	Average (nm)	Total average (nm)	4.31735
			1	1	17.927		2.3894	4.7788		SD (nm)	0.170299
				2	10.7		1.84598	3.69196
				3	17.49		2.3601	4.7202
				4	15.372		2.21259	4.42517
				5	16.529		2.29434	4.58869
				6	14.892		2.17777	4.35554
				7	17.01		2.32749	4.65497
				8	13.94		2.10701	4.21402
				9	16.529		2.29434	4.58869
				10	21.648		2.62569	5.25139
				11	11.857		1.94322	3.88645
				12	12.174		1.96903	3.93806
				13	17.927		2.3894	4.7788
				14	10.7		1.84598	3.69196
				15	17.49		2.3601	4.7202
				16	15.372		2.21259	4.42517
				17	16.529		2.29434	4.58869
				18	14.892		2.17777	4.35554	4.42524
			2	19	17.01		2.32749	4.65497
				20	13.94		2.10701	4.21402
				21	16.529		2.29434	4.58869
				22	21.648		2.62569	5.25139
				23	11.857		1.94322	3.88645
				24	12.174		1.96903	3.93806
				25	17.601		2.36758	4.73515
				26	14.052		2.11546	4.23091
				27	14.146		2.12252	4.24504
				28	18.167		2.40534	4.81068
				29	14.978		2.18405	4.3681
				30	12.809		2.01973	4.03946
				31	10.7		1.84598	3.69196
				32	22.394		2.67055	5.3411
				33	20.37		2.54701	5.09402
				34	15.261		2.20458	4.40917
				35	9.071		1.69966	3.39933	4.40579
			3	36	9.268		1.71802	3.43604
				37	16.77		2.31101	4.62202
				38	6.824		1.47419	2.94839
				39	15.724		2.23778	4.47555
				40	13.306		2.05854	4.11708
				41	14.695		2.16332	4.32663
				42	12.809		2.01973	4.03946
				43	12.809		2.01973	4.03946
				44	10.7		1.84598	3.69196
				45	17.49		2.3601	4.7202
				46	13.512		2.07441	4.14882
				47	13.014		2.03583	4.07165
				48	18.57		2.43187	4.86375
				49	17.395		2.35368	4.70736
				50	8.711		1.66559	3.33119
				51	18.176		2.40594	4.81187
				52	10.782		1.85304	3.70608	4.12103

## Sheet: Fig. 2b
Source data Fig. 2b
Hydrodynamic diameter measured by DLS (pH 7) of MPA-QD and ChlQD		Size (nm)	MPA-QD (volume %)				Size (nm)	Chl-QD (volume %)						Average size					Size (nm)
		0.4	0	0	0	0	0.4	0	0	0	0	0		Size (nm)	MPAQD (volume %)	ChlQD (volume %)			MPA-QD	Chl-QD
		0.463	0	0	0	0	0.463	0	0	0	0	0		0.4	0	0			6.5	24.4
		0.536	0	0	0	0	0.536	0	0	0	0	0		0.463	0	0			6.5	21
		0.621	0	0	0	0	0.621	0	0	0	0	0		0.536	0	0			5.61	24.4
		0.719	0	0	0	0	0.719	0	0	0	0	0		0.621	0	0			5.61	28.2
		0.833	0	0	0	0	0.833	0	0	0	0	0		0.719	0	0				24.4
		0.965	0	0	0	0	0.965	0	0	0	0	0		0.833	0	0
		1.12	0	0	0	0	1.12	0	0	0	0	0		0.965	0	0		Average (nm)	6.055	24.48
		1.29	0	0	0	0	1.29	0	0	0	0	0		1.12	0	0		SD	0.513842	2.54794
		1.5	0	0	0	0	1.5	0	0	0	0	0		1.29	0	0
		1.74	0	0	0	0	1.74	0	0	0	0	0		1.5	0	0
		2.01	0	0	0	0	2.01	0	0	0	0	0		1.74	0	0
		2.33	0	0	0	0	2.33	0	0	0	0	0		2.01	0	0
		2.7	0	0	0	0	2.7	0	0	0	0	0		2.33	0	0
		3.12	0	0	0	0	3.12	0	0	0	0	0		2.7	0	0
		3.62	0	0	1.9	0	3.62	0	0	0	0	0		3.12	0	0
		4.19	0	6.38	8.66	0	4.19	0	0	0	0	0		3.62	0.633333	0
		4.85	0	21.5	17.6	0	4.85	0	0	0	0	0		4.19	5.01333	0
		5.61	18.2	30.2	22.2	18.2	5.61	0	0	0	0	0		4.85	13.0333	0
		6.5	43.2	24.3	20.2	43.2	6.5	0	0	0	0	0		5.61	23.5333	0
		7.53	31.8	12.7	14.5	31.8	7.53	0	0	0	0	0		6.5	29.2333	0
		8.72	6.85	4.21	8.46	6.85	8.72	0	0	0	0	0		7.53	19.6667	0
		10.1	0	0.678	3.97	0	10.1	0	0	0	0	0		8.72	6.50667	0
		11.7	0	0	1.42	0	11.7	0	0	0	0	0		10.1	1.54933	0
		13.5	0	0	0.336	0	13.5	0	0	0	0	0		11.7	0.473333	0
		15.7	0	0	0.0377	0	15.7	6.75	0	0	0	0		13.5	0.112	0
		18.2	0	0	0	0	18.2	22.1	9.41	0	3.39	0		15.7	0.0125667	1.35
		21	0	0	0	0	21	29.6	26.9	3.24	12.3	8.94		18.2	0	6.98
		24.4	0	0	0	0	24.4	22.2	29.5	12.8	14.4	19.2		21	0	16.196
		28.2	0	0	0	0	28.2	11.3	17.3	19.7	5.5	11.6		24.4	0	19.62
		32.7	0	0	0	0	32.7	4.31	7.34	15.8	0	1.32		28.2	0	13.08
		37.8	0	0	0	0	37.8	1.41	3.05	9.33	0	0		32.7	0	5.754
		43.8	0	0	0	0	43.8	0.589	1.8	7.43	0	0		37.8	0	2.758
		50.7	0	0	0	0	50.7	0.438	1.42	7.81	0	0		43.8	0	1.9638
		58.8	0	0	0	0	58.8	0.388	1.13	7.58	0	0		50.7	0	1.9336
		68.1	0	0	0	0	68.1	0.314	0.821	6.22	0	0		58.8	0	1.8196
		78.8	0	0	0	0	78.8	0.228	0.546	4.39	0	0		68.1	0	1.471
		91.3	0	0	0	0	91.3	0.153	0.342	2.75	0	0		78.8	0	1.0328
		106	0	0	0	0	106	0.098	0.209	1.56	0	0		91.3	0	0.649
		122	0	0	0	0	122	0.0627	0.129	0.818	0	0		106	0	0.3734
		142	0	0	7.14e-05	0	142	0.0417	0.0834	0.393	0	0		122	0	0.20194
		164	0	0	0.000427	0	164	0.0265	0.0525	0.16	0	0		142	2.38e-05	0.10362
		190	0	0	0.00109	0	190	0.0127	0.0252	0.0424	0	0		164	0.000142333	0.0478
		220	0	0.00028	0.00172	0	220	0.0044	0.00878	0.00374	0	0		190	0.000363333	0.01606
		255	0	0.00163	0.00216	0	255	0.00164	0.00338	0	0	0		220	0.000666667	0.003384
		295	0	0.00427	0.0024	0	295	0.000641	0.00141	0	0	0		255	0.00126333	0.001004
		342	0	0.00676	0.00232	0	342	0.000242	0.00059	0	0	0		295	0.00222333	0.0004102
		396	0	0.0071	0.00185	0	396	7.46e-05	0.000218	0	0	0		342	0.00302667	0.0001664
		459	0	0.00474	0.00109	0	459	1.5e-05	6.12e-05	0	0	0		396	0.00298333	5.852e-05
		531	0	0.0017	0.000406	0	531	1.21e-06	9.33e-06	0	0	0		459	0.00194333	1.524e-05
		615	0	0.000216	6.77e-05	0	615	0	0	0	0	0		531	0.000702	2.108e-06
		712	0	0	0	0	712	0	0	0	0	0		615	9.45667e-05	0
		825	0	0	0	0	825	0	0	0	0	0		712	0	0
		955	0	0	0	0	955	0	0	0	0	0		825	0	0
		1110	0	0	0	0	1110	0	0	0	0	0		955	0	0
		1280	0	0	0	0	1280	0	0	0	0	0		1110	0	0
		1480	0	0	0	0	1480	0	0	0	0	0.0056		1280	0	0
		1720	0	0	0	0	1720	0	0	0	0	1.98		1480	0	0.00112
		1990	0	0	0	0	1990	0	1.53e-07	0	1.38	8.62		1720	0	0.396
		2300	0	0	0	0	2300	7.26e-08	8.58e-07	0	7.12	16.6		1990	0	2
		2670	0	0	0	0	2670	4.42e-07	2.34e-06	0	16.3	18.1		2300	0	4.744
		3090	0	0	0	0	3090	1.27e-06	4.32e-06	0	20.9	10.9		2670	0	6.88
		3580	0	0	0.0076	0	3580	2.38e-06	6.21e-06	0	14.5	2.77		3090	0	6.36
		4150	0	0	0.0589	0	4150	3.4e-06	7.54e-06	1.53e-05	4.18	0		3580	0.00253333	3.454
		4800	0	0	0.22	0	4800	4.04e-06	8e-06	7.42e-05	0	0		4150	0.0196333	0.836005
		5560	0	0	0.294	0	5560	3.18e-06	5.93e-06	0.000102	0	0		4800	0.0733333	1.7248e-05
		6440	0	0	0.125	0	6440	1.07e-06	1.94e-06	4.36e-05	0	0		5560	0.098	2.2222e-05
		7460	0	0	0	0	7460	0	0	0	0	0		6440	0.0416667	9.322e-06
		8630	0	0	0	0	8630	0	0	0	0	0		7460	0	0

## Sheet: Fig. 2c
Source data Fig. 2c		Zeta potential of nanomaterials (mV)
Zeta potential of MPA-QD and Chl-QD in water at pH 7.0		MPA-QD	Chl-QD
		-57.9	-32.3
		-57.1	-33.1
		-52.5	-34.6
		-51.7	-31.6
		-51.3	-33.9
		-45	-28
			-28.4
			-28
			-23.9
			-24.8
			-24.3
			-30.1
			-29.3
			-28.6
			-23.3
			-24.6
			-24.3
	Average (mV)	-52.5833	-28.4176
	SD	4.66065	3.77131
Independent sample t-test
P value	<0.0001

## Sheet: Fig. 2d
Source data Fig. 2d		Wavelength (nm)	Emission intensity (a.u.)
Fluorescence emission spectra of leaf background (under 405 and 514 nm excitation), DHE (under 514 nm excitation), MPA-QD (under 405 nm excitation) and Chl-QD (under 405 nm excitation).			Leaf_405 nm Ex.	Leaf_514	DHE_514 nm Ex.	MPA-QD	Chl-QD
		428	5000000	-	-	-	-
		429	4.99232e+06	-	-	-	-
		430	4844578	-	-	-	-
		431	4707064	-	-	-	-
		432	4.57624e+06	-	-	-	-
		433	4.4514e+06	-	-	-	-
		434	4334702	-	-	-	-
		435	4.21909e+06	-	-	-	-
		436	4.12533e+06	-	-	-	-
		437	4034645	-	-	-	-
		438	3.94496e+06	-	-	-	-
		439	3.87069e+06	-	-	-	-
		440	3.80405e+06	-	-	-	-
		441	3.71829e+06	-	-	-	-
		442	3.63474e+06	-	-	-	-
		443	3.55789e+06	-	-	-	-
		444	3.47078e+06	-	-	-	-
		445	3.39843e+06	-	-	-	-
		446	3.34157e+06	-	-	-	-
		447	3.29088e+06	-	-	-	-
		448	3.26715e+06	-	-	-	-
		449	3.23689e+06	-	-	-	-
		450	3.22637e+06	-	-	-	-
		451	3222874	-	-	-	-
		452	3.20774e+06	-	-	-	-
		453	3180014	-	-	-	-
		454	3.14034e+06	-	-	-	-
		455	3.08548e+06	-	-	-	-
		456	3.04309e+06	-	-	-	-
		457	3.00626e+06	-	-	-	-
		458	2.97073e+06	-	-	-	-
		459	2.94455e+06	-	-	-	-
		460	2.92177e+06	-	-	-	-
		461	2.89553e+06	-	-	-	-
		462	2.87488e+06	-	-	-	-
		463	2.85238e+06	-	-	-	-
		464	2.83964e+06	-	-	-	-
		465	2829211	-	-	-	-
		466	2.82091e+06	-	-	-	-
		467	2823544	-	-	-	-
		468	2831395	-	-	-	-
		469	2.83364e+06	-	-	-	-
		470	2.82058e+06	-	-	-	-
		471	2.78871e+06	-	-	-	-
		472	2.74997e+06	-	-	-	-
		473	2.7122e+06	-	-	-	-
		474	2.68035e+06	-	-	-	-
		475	2.64333e+06	-	-	-	-
		476	2.61521e+06	-	-	-	-
		477	2.59962e+06	-	-	-	-
		478	2592794	-	-	-	-
		479	2.60198e+06	-	-	-	-
		480	2614342	-	-	-	-
		481	2.62488e+06	-	-	-	-
		482	2636791	-	-	-	-
		483	2.62136e+06	-	-	-	-
		484	2.60811e+06	-	-	-	-
		485	2.58462e+06	-	-	-	-
		486	2568847	-	-	-	-
		487	2.55871e+06	-	-	-	-
		488	2556826	-	-	-	-
		489	2.55498e+06	-	-	-	-
		490	2.55356e+06	-	-	290542	376967
		491	2.54558e+06	-	-	323063	415441
		492	2.52709e+06	-	-	361904	456220
		493	2.49779e+06	-	-	412990	496925
		494	2461058	-	-	454414	539199
		495	2423689	-	-	511089	592544
		496	2381061	-	-	558486	633243
		497	2.35266e+06	-	-	626353	692429
		498	2317932	-	-	692624	744876
		499	2295854	-	-	761411	801477
		500	2.28403e+06	-	-	843590	856450
		501	2282116	-	-	923211	917700
		502	2.28478e+06	-	-	999507	978014
		503	2.29255e+06	-	-	1.0946e+06	1.05571e+06
		504	2298936	-	-	1.1993e+06	1.12602e+06
		505	2.30322e+06	-	-	1.29531e+06	1.20599e+06
		506	2.30577e+06	-	-	1.4118e+06	1284074
		507	2.30259e+06	-	-	1.51673e+06	1.37246e+06
		508	2.2987e+06	-	-	1.64623e+06	1.46583e+06
		509	2.29064e+06	-	-	1.77569e+06	1.55769e+06
		510	2.28087e+06	-	-	1.91111e+06	1.65428e+06
		511	2.26967e+06	-	-	2.05877e+06	1.77544e+06
		512	2.27178e+06	-	-	2.20552e+06	1.87271e+06
		513	2.26491e+06	-	-	2.31418e+06	1.97553e+06
		514	2.25566e+06	-	-	2.47215e+06	2092049
		515	2.25367e+06	-	-	2.64389e+06	2.21456e+06
		516	2.25007e+06	-	-	2.77356e+06	2.3229e+06
		517	2.23953e+06	-	-	2.93206e+06	2.43526e+06
		518	2.23557e+06	-	-	3.09885e+06	2.56138e+06
		519	2.22857e+06	-	-	3.23641e+06	2.6914e+06
		520	2.22108e+06	-	-	3.38337e+06	2.80926e+06
		521	2.21772e+06	5000000	1.18345e+06	3523128	2.93574e+06
		522	2.20745e+06	4.96916e+06	586445	3.67856e+06	3.05513e+06
		523	2.19901e+06	4706641	281845	3.81605e+06	3.1818e+06
		524	2.19159e+06	4.46654e+06	145272	3943983	3.29436e+06
		525	2.18397e+06	4.2315e+06	118001	4.09192e+06	3412207
		526	2.18182e+06	4024962	114710	4.16586e+06	3.52901e+06
		527	2.18341e+06	3.83257e+06	115175	4.29627e+06	3.63454e+06
		528	2.18299e+06	3.6583e+06	120586	4.40152e+06	3.74103e+06
		529	2.17446e+06	3.49458e+06	122645	4.48066e+06	3.83346e+06
		530	2.16616e+06	3.34899e+06	125636	4.55453e+06	3.92422e+06
		531	2.14718e+06	3.21381e+06	135859	4.62235e+06	4.00424e+06
		532	2.11512e+06	3100980	141873	4.68993e+06	4.06382e+06
		533	2.08463e+06	3.00129e+06	152639	4.71544e+06	4.12991e+06
		534	2.04324e+06	2918314	162445	4.75366e+06	4165038
		535	2.00722e+06	2.83338e+06	174253	4789257	4.20318e+06
		536	1.97163e+06	2752778	185386	4.77561e+06	4212348
		537	1.95201e+06	2.66665e+06	200645	4.78933e+06	4209194
		538	1.93892e+06	2.59519e+06	210895	4.77174e+06	4205234
		539	1.92753e+06	2521071	229669	4.76632e+06	4183209
		540	1923665	2.45788e+06	250076	4.72169e+06	4.14825e+06
		541	1923670	2410894	265878	4668192	4.10141e+06
		542	1.92003e+06	2.37547e+06	288377	4647099	4.02963e+06
		543	1.91431e+06	2.33342e+06	312452	4.57021e+06	3949021
		544	1.90569e+06	2303589	336070	4.49791e+06	3.87389e+06
		545	1.89339e+06	2.25948e+06	364012	4.43013e+06	3.77015e+06
		546	1.88333e+06	2.21431e+06	389054	4.35851e+06	3.6786e+06
		547	1.86689e+06	2.16308e+06	419559	4.27879e+06	3.58426e+06
		548	1.85789e+06	2.10461e+06	453238	4.18855e+06	3471844
		549	1.83531e+06	2.04732e+06	492760	4.0771e+06	3343419
		550	1.82002e+06	1.99617e+06	530611	3.96846e+06	3.21591e+06
		551	1.80593e+06	1.94765e+06	570333	3.88007e+06	3.09182e+06
		552	1.79358e+06	1.91076e+06	614356	3.77612e+06	2979358
		553	1.77948e+06	1.8691e+06	662019	3.6467e+06	2838720
		554	1.7701e+06	1.84326e+06	702922	3.54209e+06	2.7267e+06
		555	1.76612e+06	1.81529e+06	755456	3.43655e+06	2.59505e+06
		556	1764572	1.78487e+06	796136	3.31896e+06	2.48142e+06
		557	1770945	1.76055e+06	846835	3.21864e+06	2.3643e+06
		558	1.77515e+06	1.7419e+06	898613	3.1057e+06	2.24314e+06
		559	1.77504e+06	1.7272e+06	954854	2.99633e+06	2.1255e+06
		560	1774321	1.7118e+06	1.01188e+06	2.88218e+06	2.00827e+06
		561	1.76424e+06	1.69324e+06	1.07209e+06	2.80882e+06	1.9034e+06
		562	1.75272e+06	1.67485e+06	1.13614e+06	2.70457e+06	1798554
		563	1.72958e+06	1.65263e+06	1.19626e+06	2.59335e+06	1.70213e+06
		564	1701644	1.62846e+06	1.25912e+06	2.49216e+06	1599047
		565	1.67075e+06	1.61526e+06	1.32626e+06	2.37948e+06	1.51705e+06
		566	1.63476e+06	1.59235e+06	1.39159e+06	2.30177e+06	1.42604e+06
		567	1.60109e+06	1.57342e+06	1.46024e+06	2.19668e+06	1336914
		568	1.56839e+06	1.55644e+06	1.53012e+06	2.0981e+06	1.26544e+06
		569	1.53897e+06	1.53954e+06	1.60267e+06	2.01761e+06	1193738
		570	1.50778e+06	1520783	1.66571e+06	1.93568e+06	1.11992e+06
		571	1.48199e+06	1500996	1739727	1.84675e+06	1.06156e+06
		572	1.45785e+06	1.48522e+06	1.82584e+06	1.7379e+06	996524
		573	1.43542e+06	1.47045e+06	1.90578e+06	1.67363e+06	934934
		574	1419774	1.45385e+06	1.98274e+06	1.60117e+06	878492
		575	1.40118e+06	1.44399e+06	2.0592e+06	1.51355e+06	822084
		576	1.37919e+06	1.43492e+06	2.15306e+06	1.44846e+06	771338
		577	1.36726e+06	1.42682e+06	2.22327e+06	1.37799e+06	726976
		578	1351285	1.41953e+06	2.31131e+06	1.31492e+06	685155
		579	1337672	1.42334e+06	2.39977e+06	1.24576e+06	636568
		580	1.32226e+06	1.42193e+06	2.46547e+06	1.19049e+06	600685
		581	1.31315e+06	1.42882e+06	2.55278e+06	1.1243e+06	559832
		582	1.30071e+06	1.43193e+06	2.63204e+06	1.07814e+06	529694
		583	1.28731e+06	1.4371e+06	2.71565e+06	1.02905e+06	491955
		584	1.27494e+06	1.43939e+06	2.80277e+06	962031	461937
		585	1.26514e+06	1.44305e+06	2.90526e+06	914766	432061
		586	1.24858e+06	1.44705e+06	2.96705e+06	861646	405762
		587	1.23729e+06	1.44776e+06	3.03765e+06	811302	377528
		588	1.2268e+06	1.44749e+06	3.1351e+06	771660	354106
		589	1213688	1.45178e+06	3.21335e+06	724201	332507
		590	1.20141e+06	1.45379e+06	3289650	683815	312038
		591	1.18594e+06	1.45927e+06	3.375e+06	650349	297121
		592	1.17167e+06	1.46409e+06	3.43505e+06	612480	274688
		593	1.15256e+06	1.46985e+06	3.52982e+06	587903	263892
		594	1.13663e+06	1.47725e+06	3.57344e+06	548646	248697
		595	1.11777e+06	1.47733e+06	3.6468e+06	527755	234867
		596	1.09705e+06	1.47527e+06	3.72376e+06	502424	222098
		597	1078701	1.46053e+06	3.77462e+06	477480	212032
		598	1065764	1437366	3.83611e+06	447471	197732
		599	1.05073e+06	1.40188e+06	3.88622e+06	429814	186488
		600	1.03906e+06	1.36413e+06	3.94549e+06	409796	179451
		601	1.03165e+06	1.32588e+06	3.9911e+06	391767	171482
		602	1.02837e+06	1287075	4.04737e+06	373931	165380
		603	1.02901e+06	1.26537e+06	4.08421e+06	356075	157809
		604	1.02745e+06	1.25006e+06	4.12597e+06	348911	149786
		605	1.02738e+06	1.24388e+06	4.16207e+06	327673	143799
		606	1.01916e+06	1.24669e+06	4.20285e+06	310572	136406
		607	1.00965e+06	1.24358e+06	4.22269e+06	296601	132261
		608	996789	1.24216e+06	4.25301e+06	289906	128593
		609	981283	1232916	4.26465e+06	277338	121121
		610	960652	1.22412e+06	4.29699e+06	269890	116031
		611	940320	1.20946e+06	4.31137e+06	254849	111338
		612	919466	1.19052e+06	4.31226e+06	249343	108436
		613	898583	1.16997e+06	4.34584e+06	239393	102696
		614	887990	1.15679e+06	4.3223e+06	228901	101271
		615	874649	1.14238e+06	4.3435e+06	224578	99362
		616	863958	1.12754e+06	4334358	214666	93838.9
		617	856404	1.12198e+06	4.33549e+06	208684	90992.7
		618	848460	1.11901e+06	4.32365e+06	199351	88318.9
		619	842586	1.11594e+06	4.30666e+06	193281	84475.8
		620	836471	1.10762e+06	4.31129e+06	185402	84294.3
		621	829604	1.10994e+06	4.29513e+06	183621	80856
		622	822159	1.11035e+06	4.27955e+06	178731	79747.1
		623	816447	1.11155e+06	4.27017e+06	172364	75907.4
		624	808925	1.11515e+06	4.22551e+06	171489	75857
		625	803687	1.12237e+06	4.20934e+06	163917	73056.2
		626	797353	1129470	4.19811e+06	160750	71817.3
		627	789909	1.13591e+06	4.14432e+06	160297	70638.9
		628	784589	1.14062e+06	4.10449e+06	153150	68675.3
		629	776393	1.14137e+06	4.09362e+06	146789	68504.1
		630	770595	1.14085e+06	4.05411e+06	148477	66963.7
		631	764161	1141373	4.00685e+06	142568	63400.6
		632	760213	1.1396e+06	3.96512e+06	138349	63893.7
		633	754142	1.14129e+06	3.92842e+06	136390	62977.9
		634	748240	1.14228e+06	3.89318e+06	136631	59919.2
		635	747232	1.15048e+06	3.84178e+06	133798	59355.8
		636	741862	1.16531e+06	3.79305e+06	125783	58953.4
		637	742829	1.18228e+06	3.76228e+06	125271	57957.6
		638	743674	1.19857e+06	3.71107e+06	124096	56207.7
		639	747005	1.22449e+06	3.67131e+06	120391	55755.1
		640	756301	1.24437e+06	3.62387e+06	117440	54618.9
		641	761847	1.26581e+06	3.56618e+06	118976	53372.2
		642	775272	1.29202e+06	3.52459e+06	116235	52939.9
		643	786802	1.32131e+06	3.46612e+06	108195	51703.4
		644	806675	1.35368e+06	3.43695e+06	109038	51582.8
		645	828520	1.39175e+06	3.37748e+06	104100	49622.9
		646	854549	1.4323e+06	3.32317e+06	100308	50788.8
		647	884653	1.47807e+06	3.27299e+06	103528	49572.7
		648	918440	1.5358e+06	3.22513e+06	99043.3	49442
		649	956914	1.58474e+06	3.16039e+06	100548	47331.8
		650	999656	1646647	3.10955e+06	98200.5	45844.9
		651	1.04471e+06	1.72614e+06	3.05993e+06	92963.9	44940.8
		652	1.09009e+06	1.80486e+06	2.99913e+06	94679.2	45202
		653	1.13184e+06	1.89402e+06	2.94546e+06	91820.4	44950.9
		654	1.17671e+06	1.9984e+06	2.88877e+06	86945.9	43594.9
		655	1.21786e+06	2.10394e+06	2.83861e+06	84719.5	41988
		656	1.27206e+06	2.21921e+06	2.78983e+06	84960.2	44026.8
		657	1325810	2.33893e+06	2.7345e+06	83937.3	41134.5
		658	1.38482e+06	2.46437e+06	2.69024e+06	79425	39889.5
		659	1.45375e+06	2.59735e+06	2.61268e+06	79876.2	40321.2
		660	1.53909e+06	2.72814e+06	2.56154e+06	79214.5	39678.6
		661	1.63749e+06	2.86974e+06	2.51683e+06	77590.3	39056.2
		662	1.7456e+06	3.00989e+06	2.47018e+06	75755.6	38393.6
		663	1.86886e+06	3.15456e+06	2.41822e+06	71936.2	36948.2
		664	2.01463e+06	3.30382e+06	2.36285e+06	71034	36757.5
		665	2.17098e+06	3.45223e+06	2.31731e+06	72206.8	35733.8
		666	2.34689e+06	3.58423e+06	2.27331e+06	69861.3	35994.7
		667	2.52657e+06	3.71e+06	2.21757e+06	67666.3	34750.3
		668	2.72277e+06	3.80358e+06	2.16252e+06	66553.8	36065
		669	2.92616e+06	3.88495e+06	2.11773e+06	62525.1	34519.5
		670	3.13167e+06	3.93246e+06	2.07117e+06	60871.7	33646.5
		671	3341902	3952819	2.01715e+06	62615.3	33716.8
		672	3.5572e+06	3941346	1.97531e+06	59759.5	32823.8
		673	3.77323e+06	3902724	1.92265e+06	58286.6	32432.5
		674	3983909	3.84079e+06	1.87633e+06	56152.5	32121.5
		675	4.19972e+06	3.76015e+06	1.82288e+06	57445	31690.2
		676	4.40612e+06	3.67334e+06	1782276	54739.9	30767.3
		677	4618285	3.5751e+06	1.74585e+06	54349.2	31529.7
		678	4819179	3.47641e+06	1.70335e+06	52816.5	29964.8
		679	5.02759e+06	3.38232e+06	1.65128e+06	51313.9	29413.2
		680	5.23411e+06	3.28969e+06	1.6266e+06	50442.4	28731.2
		681	5.34064e+06	3206703	1.58756e+06	50021.7	29172.5
		682	5.42955e+06	3.12716e+06	1.54232e+06	48459.1	27547.9
		683	5.41845e+06	3054866	1.50844e+06	47978.3	27778.5
		684	5.43736e+06	2990864	1.46901e+06	46866.6	25893.5
		685	5.42626e+06	2.93706e+06	1.44358e+06	45604.6	27056.6
		686	5.41517e+06	2.88192e+06	1.40069e+06	42480.1	25442.3
		687	5.37407e+06	2.83373e+06	1.37578e+06	45214.1	25422.3
		688	5.21932e+06	2.78732e+06	1.3436e+06	42810.5	25893.5
		689	5.00909e+06	2747734	1.29372e+06	44102.4	25181.7
		690	4900000	2.71327e+06	1.2755e+06	40857.8	23547.7
		691	4.88674e+06	2679142	1.23435e+06	41008	23898.5
		692	4.73659e+06	2.65651e+06	1.20492e+06	40647.5	24239.4
		693	4588033	2.64276e+06	1.16663e+06	38424.6	22956.3
		694	4.44132e+06	2630421	1.15011e+06	37343.2	22876.1
		695	4307048	2.6311e+06	1.11101e+06	38845.1	23026.5
		696	4186928	2636023	1088922	37583.5	22876.1
		697	4.0603e+06	2.64402e+06	1.05644e+06	37133	21483.1
		698	3.94534e+06	2.65613e+06	1.03361e+06	33769	21523.1
		699	3848338	2.67323e+06	1.00367e+06	33889.1	21252.6
		700	3.75112e+06	2686889	971986	34880.3	21092.2
		701	3.66604e+06	2.70288e+06	945862	-	20370.7
		702	3.5834e+06	2.71689e+06	924899	-	19839.7
		703	3.50831e+06	2.71935e+06	898992	-	20390.8
		704	3.43909e+06	2.72473e+06	874436	-	19028.1
		705	3.37205e+06	2.72465e+06	853346	-	19038.1
		706	3319939	2.72368e+06	831440	-	19629.3
		707	3266236	2.71411e+06	800740	-	17946.1
		708	3.22001e+06	2.69966e+06	783093	-	18156.5
		709	3.17969e+06	2676938	764222	-	18046.3
		710	3.1441e+06	2653107	743715	-	17946.1
		711	3.11599e+06	2.63096e+06	724142	-	17254.9
		712	3093106	2.60556e+06	695228	-	15962.7
		713	3.07536e+06	2.57874e+06	674441	-	16423.5
		714	3.06561e+06	2.54738e+06	654695	-	16523.6
		715	3.04741e+06	2.50916e+06	635635	-	16403.4
		716	3.0329e+06	2475516	620644	-	15962.7
		717	3026173	2.44335e+06	596112	-	15031.3
		718	3.01213e+06	2.41075e+06	579525	-	14991.2
		719	2.99062e+06	2.38566e+06	560202	-	14470.5
		720	2.97641e+06	2355138	543202	-	14550.6
		721	2.962e+06	2.32666e+06	530761	-	14831
		722	2.94951e+06	2295292	511000	-	14009.8
		723	2.93033e+06	2263182	492214	-	13378.9
		724	2.9204e+06	2.22689e+06	480222	-	13609.3
		725	2903395	2.19862e+06	461476	-	13298.8
		726	2.89771e+06	2.18e+06	451137	-	13018.5
		727	2.88962e+06	2.17001e+06	434469	-	12317.6
		728	2.87831e+06	2.16302e+06	416039	-	12878.3
		729	2.86668e+06	2159012	404878	-	11556.7
		730	2.85997e+06	2.14897e+06	396875	-	12127.4
		731	2.85187e+06	2136210	381385	-	11947.1
		732	2.83737e+06	2.11235e+06	368208	-	10665.7
		733	2.82498e+06	2.08819e+06	355335	-	10996
		734	2.79798e+06	2.05986e+06	348787	-	10245.2
		735	2.77653e+06	2.02203e+06	335391	-	10305.3
		736	2.74594e+06	1.99072e+06	325662	-	10595.6
		737	2.70739e+06	1.94482e+06	310583	-	10095.1
		738	2.66702e+06	1.89796e+06	300512	-	9704.71
		739	2.63153e+06	1.85431e+06	288347	-	9424.44
		740	2.61622e+06	1.80583e+06	282816	-	9544.55
		741	2.6056e+06	1756374	275190	-	8743.82
		742	2601900	1.70373e+06	272071	-	9584.59
		743	2.59968e+06	1.65371e+06	269193	-	9624.63
		744	2.59633e+06	1.60148e+06	270700	-	9474.49
		745	2.5886e+06	1553398	266225	-	9604.61
		746	2.56145e+06	1.5019e+06	261795	-	9164.2
		747	2.53253e+06	1.44981e+06	262292	-	9324.35
		748	2.49744e+06	1.40875e+06	259340	-	9314.34
		749	2.4528e+06	1.36739e+06	256929	-	9744.75
		750	2.40455e+06	1.33396e+06	253118	-	9224.25
		751	2355696	1.30914e+06	246265	-	9404.42
		752	2.29607e+06	1300542	244683	-	9474.49
		753	2237314	1.29989e+06	240406	-	8733.81
		754	2.1742e+06	1.31351e+06	239789	-	9194.23
		755	2.11097e+06	1.32369e+06	232349	-	8883.94
		756	2.04307e+06	1.33131e+06	227952	-	8433.56
		757	1.98277e+06	1.31892e+06	224324	-	-
		758	1.91091e+06	1.29072e+06	218753	-	-
		759	1.8513e+06	1.23244e+06	212717	-	-
		760	1.78773e+06	1.15013e+06	208216	-	-
		761	1.72924e+06	1.0615e+06	202933	-	-
		762	1.67542e+06	968444	197981	-	-
		763	1.61808e+06	888332	193090	-	-
		764	1.56421e+06	825185	187282	-	-
		765	1.51486e+06	775857	179955	-	-
		766	1463520	738920	176780	-	-
		767	1.40757e+06	713437	172041	-	-
		768	1.34457e+06	694297	168852	-	-
		769	1.28493e+06	675118	158474	-	-
		770	1.22637e+06	661023	157060	-	-
		771	1.1719e+06	645089	152639	-	-
		772	1.12164e+06	633859	150188	-	-
		773	1.07541e+06	621739	145346	-	-
		774	1.0312e+06	613466	140068	-	-
		775	989124	604601	134596	-	-
		776	945810	593478	130567	-	-
		777	908139	581064	125892	-	-
		778	874603	573197	121608	-	-
		779	839130	560801	116919	-	-
		780	809844	549874	109029	-	-
		781	785180	538522	108668	-	-
		782	762191	532767	106114	-	-
		783	743391	521827	104806	-	-
		784	724512	513542	99577.6	-	-
		785	709172	505955	97504.2	-	-
		786	698125	496283	92952	-	-
		787	686806	-	90908.9	-	-
		788	677808	-	88535.3	-	-
		789	665138	-	85546	-	-
		790	661120	-	82541.8	-	-
		791	654058	-	79702.9	-	-
		792	645698	-	78291.1	-	-
		793	637199	-	75182.1	-	-
		794	640709	-	71712.9	-	-
		795	644279	-	70721.7	-	-
		796	658222	-	68859.5	-	-
		797	729144	-	67012.4	-	-
		798	1.04371e+06	-	64324.5	-	-
		799	-	-	63303.4	-	-
		800	-	-	59474.5	-	-
		801	-	-	62492.5	-	-

## Sheet: Fig. 2e
Source data Fig. 2e		Wavenumber (cm-1)	Transmittance (%)
FTIR spectra of MPA-QD, β-cyclodextrin (β-CD) coated QD (CD-QD) and Chl-QD indicating successful functionalization of QDs with β-CD and RbcS guiding peptide			MPA-QD	CD-QD	β-CD	RbcS Peptide	Chl-QD
		3995.64	0.84173	0.95555	0.99373	0.96027	0.96517
		3993.6	0.84229	0.9558	0.99407	0.96099	0.96446
		3991.57	0.84262	0.95525	0.99394	0.96127	0.9633
		3989.53	0.84323	0.95608	0.99406	0.96141	0.96371
		3987.49	0.84402	0.95808	0.99483	0.96145	0.96489
		3985.45	0.84428	0.95799	0.99517	0.96115	0.96507
		3983.41	0.84444	0.95611	0.99518	0.96121	0.96461
		3981.37	0.84519	0.95518	0.99508	0.96193	0.96432
		3979.33	0.84542	0.95457	0.99387	0.96228	0.964
		3977.29	0.84446	0.95376	0.99279	0.96207	0.96394
		3975.25	0.84362	0.95369	0.99282	0.96209	0.96389
		3973.21	0.84345	0.95394	0.99242	0.96175	0.96346
		3971.17	0.84352	0.95436	0.99207	0.96068	0.96364
		3969.13	0.8439	0.95513	0.99241	0.96011	0.96475
		3967.09	0.84437	0.95489	0.99221	0.96042	0.96522
		3965.05	0.84486	0.95407	0.99217	0.96082	0.96451
		3963.01	0.84518	0.95491	0.99312	0.96105	0.96393
		3960.97	0.84452	0.9564	0.99376	0.96138	0.96352
		3958.93	0.84352	0.95696	0.99419	0.96189	0.96302
		3956.89	0.84313	0.95677	0.99503	0.96239	0.96359
		3954.85	0.84327	0.95579	0.99534	0.96262	0.9647
		3952.81	0.84327	0.95468	0.9948	0.96201	0.96432
		3950.77	0.84307	0.95393	0.99372	0.96057	0.9631
		3948.73	0.84384	0.95367	0.99312	0.95956	0.96336
		3946.69	0.84443	0.95379	0.99368	0.9595	0.96432
		3944.65	0.8444	0.95409	0.99442	0.9602	0.9641
		3942.61	0.84511	0.95511	0.99453	0.96108	0.96356
		3940.57	0.84533	0.95626	0.99388	0.96141	0.96376
		3938.53	0.84435	0.9565	0.99263	0.96164	0.96413
		3936.5	0.84344	0.95672	0.99136	0.96186	0.9643
		3934.46	0.84383	0.95774	0.99103	0.96208	0.96428
		3932.42	0.84502	0.95814	0.99137	0.96166	0.96298
		3930.38	0.84544	0.95701	0.99174	0.96058	0.96136
		3928.34	0.8457	0.9562	0.99316	0.96047	0.96237
		3926.3	0.8465	0.95567	0.9945	0.96073	0.96414
		3924.26	0.84646	0.95454	0.99401	0.96023	0.96434
		3922.22	0.84549	0.95436	0.99347	0.96024	0.96424
		3920.18	0.84615	0.95538	0.99379	0.96122	0.96424
		3918.14	0.84849	0.95618	0.99375	0.96227	0.96409
		3916.1	0.84922	0.95655	0.99378	0.96282	0.96469
		3914.06	0.84703	0.9566	0.99442	0.9622	0.96553
		3912.02	0.84487	0.95658	0.99494	0.96135	0.96565
		3909.98	0.84485	0.95697	0.9949	0.96131	0.96515
		3907.94	0.84552	0.95714	0.99389	0.96159	0.96433
		3905.9	0.8453	0.956	0.99153	0.96135	0.96287
		3903.86	0.84468	0.95379	0.9883	0.95988	0.9605
		3901.82	0.84538	0.9528	0.98737	0.95854	0.95931
		3899.78	0.84709	0.95387	0.99028	0.95907	0.96099
		3897.74	0.847	0.95526	0.99251	0.95974	0.96258
		3895.7	0.84559	0.95571	0.99162	0.95974	0.9622
		3893.66	0.84562	0.9549	0.99008	0.95974	0.96131
		3891.62	0.8474	0.95409	0.99047	0.95974	0.96113
		3889.58	0.84802	0.95512	0.99174	0.9601	0.96242
		3887.54	0.84719	0.95606	0.99108	0.95998	0.96345
		3885.5	0.84679	0.95571	0.98966	0.95893	0.96254
		3883.46	0.84723	0.9554	0.99007	0.95913	0.96181
		3881.42	0.8483	0.95572	0.99085	0.96055	0.96246
		3879.39	0.8487	0.95637	0.99112	0.96121	0.96328
		3877.35	0.84819	0.95684	0.99213	0.96096	0.96441
		3875.31	0.84828	0.95659	0.99291	0.96015	0.9654
		3873.27	0.84827	0.9564	0.99307	0.95929	0.96483
		3871.23	0.84864	0.95643	0.99239	0.95838	0.96261
		3869.19	0.84982	0.95539	0.98994	0.95654	0.96003
		3867.15	0.84951	0.95445	0.98858	0.95561	0.95957
		3865.11	0.84907	0.95412	0.98957	0.95577	0.96127
		3863.07	0.84996	0.95471	0.99186	0.95651	0.96313
		3861.03	0.85082	0.95658	0.99371	0.95903	0.96403
		3858.99	0.84997	0.95744	0.9937	0.96167	0.96352
		3856.95	0.84744	0.95607	0.992	0.96227	0.96173
		3854.91	0.84605	0.95355	0.989	0.96073	0.95973
		3852.87	0.84861	0.95351	0.98799	0.95772	0.96029
		3850.83	0.85127	0.95673	0.99149	0.95705	0.96346
		3848.79	0.85216	0.95835	0.9937	0.95867	0.96517
		3846.75	0.85184	0.95789	0.9937	0.96011	0.96527
		3844.71	0.85089	0.95679	0.99293	0.96076	0.96439
		3842.67	0.8504	0.95606	0.99195	0.96035	0.96298
		3840.63	0.85059	0.95576	0.99099	0.95935	0.96186
		3838.59	0.85166	0.95662	0.99071	0.95946	0.96157
		3836.55	0.85253	0.95843	0.9911	0.95965	0.96211
		3834.51	0.85309	0.9593	0.99125	0.95931	0.96326
		3832.47	0.85385	0.95832	0.99131	0.95911	0.96383
		3830.43	0.85285	0.95581	0.99139	0.95804	0.96253
		3828.39	0.85095	0.95381	0.99058	0.95682	0.96055
		3826.35	0.85068	0.95419	0.98925	0.95726	0.96031
		3824.32	0.85077	0.9563	0.98915	0.95905	0.96183
		3822.28	0.85055	0.95714	0.98953	0.95999	0.9627
		3820.24	0.8508	0.95534	0.98876	0.95911	0.96217
		3818.2	0.85175	0.95529	0.98885	0.95891	0.9623
		3816.16	0.85443	0.95843	0.99164	0.95922	0.96289
		3814.12	0.85609	0.96088	0.99546	0.95946	0.9636
		3812.08	0.85576	0.96095	0.99688	0.96045	0.96453
		3810.04	0.85554	0.96045	0.99635	0.96121	0.96525
		3808	0.85648	0.96048	0.99594	0.96168	0.96572
		3805.96	0.8573	0.96084	0.99594	0.96238	0.96531
		3803.92	0.85628	0.96091	0.9948	0.96264	0.96441
		3801.88	0.856	0.96036	0.99255	0.96184	0.96356
		3799.84	0.85574	0.95887	0.99209	0.96048	0.96213
		3797.8	0.85492	0.95745	0.99301	0.96002	0.96085
		3795.76	0.85575	0.9573	0.99326	0.96068	0.96088
		3793.72	0.85647	0.95766	0.99319	0.96163	0.96204
		3791.68	0.8567	0.95793	0.99311	0.96227	0.96375
		3789.64	0.85743	0.959	0.9934	0.96284	0.96549
		3787.6	0.8577	0.96039	0.99377	0.96279	0.96577
		3785.56	0.85736	0.96031	0.99298	0.96152	0.96461
		3783.52	0.85727	0.9593	0.99195	0.9601	0.96357
		3781.48	0.85795	0.9597	0.9923	0.96001	0.96286
		3779.44	0.85898	0.96064	0.99251	0.96096	0.96219
		3777.4	0.85884	0.95975	0.99167	0.96145	0.96179
		3775.36	0.85858	0.95885	0.99192	0.96148	0.96227
		3773.32	0.85938	0.95982	0.99324	0.96209	0.96346
		3771.28	0.86056	0.96121	0.99406	0.96286	0.96408
		3769.25	0.86102	0.96149	0.99369	0.96301	0.9639
		3767.21	0.86037	0.96119	0.99299	0.96342	0.96467
		3765.17	0.85983	0.96011	0.99297	0.9636	0.96609
		3763.13	0.85962	0.95824	0.99291	0.96266	0.96628
		3761.09	0.85957	0.95702	0.99164	0.96139	0.96467
		3759.05	0.85933	0.95696	0.98946	0.95976	0.96195
		3757.01	0.85918	0.95726	0.98853	0.95893	0.96024
		3754.97	0.85983	0.95683	0.9889	0.9593	0.96027
		3752.93	0.86017	0.95531	0.98807	0.95809	0.96055
		3750.89	0.86095	0.95604	0.98675	0.95556	0.96008
		3748.85	0.86151	0.96061	0.98856	0.95664	0.9608
		3746.81	0.86082	0.96252	0.99033	0.95902	0.9626
		3744.77	0.86204	0.96192	0.99076	0.95957	0.96295
		3742.73	0.86225	0.96064	0.9914	0.95911	0.96127
		3740.69	0.86019	0.95893	0.99146	0.9593	0.95958
		3738.65	0.85959	0.9588	0.99168	0.96033	0.95846
		3736.61	0.86103	0.96134	0.99338	0.96182	0.95778
		3734.57	0.86301	0.96272	0.99418	0.9619	0.95862
		3732.53	0.86394	0.96033	0.99281	0.9613	0.96148
		3730.49	0.86328	0.95778	0.99201	0.96162	0.96327
		3728.45	0.86168	0.95659	0.99081	0.96111	0.96225
		3726.41	0.86116	0.95669	0.98887	0.95973	0.96051
		3724.37	0.86277	0.95782	0.98897	0.9596	0.96092
		3722.33	0.86366	0.95851	0.99035	0.96013	0.96161
		3720.29	0.8639	0.95835	0.9906	0.95996	0.96131
		3718.25	0.86507	0.95822	0.99055	0.96037	0.96145
		3716.21	0.86468	0.95838	0.99035	0.96115	0.96141
		3714.17	0.86294	0.9591	0.98996	0.96096	0.96138
		3712.14	0.86366	0.95938	0.99014	0.9596	0.96104
		3710.1	0.86665	0.95803	0.99122	0.95869	0.96011
		3708.06	0.86679	0.95747	0.99232	0.95938	0.9602
		3706.02	0.86523	0.95857	0.9935	0.96094	0.96111
		3703.98	0.86648	0.9603	0.99545	0.96344	0.96331
		3701.94	0.87089	0.96143	0.99698	0.96581	0.96584
		3699.9	0.87315	0.96175	0.99677	0.96619	0.96631
		3697.86	0.87223	0.96169	0.9957	0.96439	0.96536
		3695.82	0.8714	0.96098	0.99426	0.96167	0.96454
		3693.78	0.87118	0.96015	0.99336	0.95997	0.9648
		3691.74	0.87095	0.95987	0.99377	0.96003	0.96609
		3689.7	0.87121	0.95896	0.99471	0.96065	0.96624
		3687.66	0.87144	0.95717	0.99495	0.96003	0.96443
		3685.62	0.87134	0.95725	0.99429	0.95982	0.96407
		3683.58	0.87148	0.95884	0.99285	0.96041	0.965
		3681.54	0.87186	0.96066	0.99148	0.96094	0.96552
		3679.5	0.87235	0.96168	0.99177	0.96171	0.96464
		3677.46	0.87323	0.96048	0.9926	0.96142	0.9618
		3675.42	0.87448	0.95635	0.99185	0.95725	0.95844
		3673.38	0.87296	0.95275	0.99215	0.95355	0.95776
		3671.34	0.87196	0.9522	0.99341	0.95356	0.95845
		3669.3	0.87382	0.95426	0.99335	0.95371	0.95927
		3667.26	0.87393	0.95635	0.99262	0.95332	0.96031
		3665.22	0.87344	0.95694	0.99252	0.95374	0.96159
		3663.18	0.8736	0.95704	0.99282	0.95321	0.96275
		3661.14	0.8722	0.95725	0.99354	0.95099	0.96292
		3659.1	0.86984	0.95681	0.99412	0.94989	0.9617
		3657.07	0.86871	0.95479	0.99332	0.95041	0.95924
		3655.03	0.86792	0.95269	0.99182	0.94942	0.95753
		3652.99	0.86729	0.95212	0.99103	0.94725	0.95779
		3650.95	0.86875	0.9513	0.99033	0.94569	0.95813
		3648.91	0.87201	0.94881	0.99018	0.94385	0.95884
		3646.87	0.87293	0.94802	0.99134	0.94242	0.96087
		3644.83	0.87129	0.94922	0.99256	0.94326	0.96208
		3642.79	0.86924	0.94968	0.99307	0.9438	0.96163
		3640.75	0.86738	0.94915	0.99233	0.94221	0.9602
		3638.71	0.86642	0.94846	0.99149	0.93987	0.95921
		3636.67	0.86668	0.94791	0.99218	0.93862	0.95814
		3634.63	0.86629	0.94671	0.99317	0.93816	0.95673
		3632.59	0.86401	0.94381	0.99165	0.93744	0.956
		3630.55	0.8622	0.94041	0.9888	0.93505	0.95556
		3628.51	0.86176	0.93896	0.98884	0.93034	0.95478
		3626.47	0.8597	0.93916	0.99088	0.92856	0.95447
		3624.43	0.85772	0.93964	0.99206	0.93016	0.95489
		3622.39	0.85679	0.94025	0.99299	0.93156	0.95589
		3620.35	0.8558	0.93927	0.9924	0.93018	0.95583
		3618.31	0.85472	0.93603	0.98984	0.92623	0.95385
		3616.27	0.85489	0.93303	0.98891	0.9237	0.95258
		3614.23	0.8553	0.9311	0.98926	0.92155	0.95199
		3612.19	0.85376	0.93099	0.9891	0.91903	0.95233
		3610.15	0.85196	0.93254	0.98903	0.91841	0.95409
		3608.11	0.8514	0.93277	0.98927	0.91851	0.9547
		3606.07	0.85058	0.93121	0.99001	0.91824	0.95428
		3604.03	0.85009	0.92993	0.99124	0.91865	0.95483
		3601.99	0.85086	0.92873	0.99216	0.9181	0.95555
		3599.96	0.8511	0.92692	0.99207	0.91536	0.95478
		3597.92	0.85002	0.92537	0.9919	0.91301	0.9533
		3595.88	0.84891	0.92435	0.99249	0.91234	0.95274
		3593.84	0.84785	0.92323	0.99241	0.9122	0.95256
		3591.8	0.84658	0.92216	0.99107	0.91172	0.95204
		3589.76	0.84515	0.92044	0.98954	0.91009	0.95045
		3587.72	0.84321	0.91742	0.98894	0.90694	0.94845
		3585.68	0.84099	0.91581	0.99055	0.90449	0.9496
		3583.64	0.84032	0.91654	0.99253	0.90416	0.95202
		3581.6	0.84026	0.91593	0.99252	0.90365	0.95165
		3579.56	0.83891	0.91374	0.99115	0.90234	0.95006
		3577.52	0.83724	0.91334	0.99073	0.90174	0.9505
		3575.48	0.83566	0.91379	0.99088	0.90092	0.9508
		3573.44	0.83328	0.91261	0.98975	0.89899	0.94916
		3571.4	0.83062	0.91039	0.98799	0.89774	0.94783
		3569.36	0.82848	0.90716	0.98735	0.89677	0.94722
		3567.32	0.8283	0.90378	0.98844	0.89341	0.94736
		3565.28	0.83043	0.90319	0.99074	0.89039	0.94942
		3563.24	0.83153	0.90341	0.9922	0.89108	0.95107
		3561.2	0.83066	0.90154	0.99195	0.8913	0.95042
		3559.16	0.82909	0.89913	0.99171	0.8899	0.94915
		3557.12	0.82786	0.89807	0.99226	0.889	0.94868
		3555.08	0.82639	0.89634	0.99173	0.88791	0.94795
		3553.04	0.82475	0.89321	0.99003	0.88549	0.94688
		3551	0.82382	0.89122	0.98889	0.88317	0.94656
		3548.96	0.82283	0.89004	0.98886	0.88174	0.94638
		3546.92	0.82204	0.88842	0.98951	0.88018	0.94575
		3544.89	0.82155	0.8868	0.98992	0.87897	0.94549
		3542.85	0.81976	0.88525	0.98945	0.87787	0.94494
		3540.81	0.81785	0.88383	0.98876	0.87587	0.94388
		3538.77	0.81796	0.88283	0.98863	0.87407	0.94409
		3536.73	0.81923	0.88245	0.98995	0.8732	0.94559
		3534.69	0.81849	0.881	0.99191	0.87214	0.94598
		3532.65	0.81549	0.87762	0.99174	0.87067	0.94485
		3530.61	0.8125	0.87467	0.98898	0.86918	0.9437
		3528.57	0.8107	0.87305	0.98576	0.86684	0.94281
		3526.53	0.81094	0.87208	0.98508	0.86448	0.94197
		3524.49	0.81212	0.8716	0.98688	0.86334	0.94091
		3522.45	0.81205	0.8705	0.9877	0.86242	0.94021
		3520.41	0.81126	0.86842	0.98751	0.86152	0.94072
		3518.37	0.81005	0.86602	0.98776	0.8603	0.94135
		3516.33	0.80801	0.86405	0.98756	0.85864	0.94145
		3514.29	0.80618	0.86286	0.98648	0.85715	0.94098
		3512.25	0.80494	0.86153	0.98544	0.85537	0.93974
		3510.21	0.80367	0.85965	0.98568	0.85364	0.93906
		3508.17	0.8021	0.8576	0.98722	0.85268	0.93948
		3506.13	0.80101	0.8559	0.98836	0.85182	0.93967
		3504.09	0.80092	0.8541	0.98797	0.85047	0.93902
		3502.05	0.80069	0.85159	0.98633	0.84856	0.93782
		3500.01	0.79993	0.84985	0.98509	0.84719	0.93713
		3497.97	0.79929	0.84973	0.98517	0.84705	0.9375
		3495.93	0.79898	0.84943	0.986	0.84726	0.93851
		3493.89	0.799	0.84779	0.98683	0.84648	0.93911
		3491.85	0.79816	0.84593	0.98693	0.84401	0.93835
		3489.82	0.79606	0.84439	0.9863	0.84139	0.93727
		3487.78	0.79438	0.84275	0.98585	0.8399	0.93696
		3485.74	0.79388	0.84071	0.98587	0.83855	0.93695
		3483.7	0.79389	0.83899	0.98594	0.8368	0.93703
		3481.66	0.79344	0.83743	0.98554	0.83449	0.93671
		3479.62	0.79221	0.83469	0.98477	0.83214	0.93532
		3477.58	0.79121	0.83211	0.98449	0.83094	0.93422
		3475.54	0.79018	0.8311	0.98445	0.83036	0.93404
		3473.5	0.78789	0.83046	0.98389	0.82938	0.9336
		3471.46	0.78567	0.82937	0.98355	0.82793	0.93307
		3469.42	0.78558	0.8282	0.98446	0.82668	0.93358
		3467.38	0.78616	0.82627	0.98532	0.82553	0.93422
		3465.34	0.78587	0.82372	0.98513	0.82396	0.93396
		3463.3	0.78652	0.82197	0.98588	0.82327	0.93428
		3461.26	0.78814	0.82102	0.98782	0.8238	0.93554
		3459.22	0.78812	0.82035	0.98858	0.82366	0.9358
		3457.18	0.78605	0.81886	0.98765	0.82183	0.93431
		3455.14	0.78385	0.81589	0.98629	0.81892	0.93228
		3453.1	0.78258	0.81307	0.98533	0.81663	0.93122
		3451.06	0.78156	0.81164	0.98474	0.81617	0.93121
		3449.02	0.78009	0.81056	0.98396	0.81619	0.9313
		3446.98	0.77863	0.80853	0.98289	0.81463	0.93108
		3444.94	0.77837	0.80588	0.9826	0.81266	0.93134
		3442.9	0.77873	0.80346	0.98287	0.81212	0.93191
		3440.86	0.77822	0.80161	0.98245	0.81164	0.93148
		3438.82	0.77713	0.80027	0.98183	0.80974	0.93002
		3436.78	0.77597	0.79866	0.9816	0.80727	0.92861
		3434.74	0.77521	0.79663	0.98181	0.8055	0.92805
		3432.71	0.77519	0.7952	0.98281	0.80439	0.92889
		3430.67	0.77474	0.79421	0.9838	0.80343	0.9302
		3428.63	0.77357	0.79301	0.98423	0.80287	0.93051
		3426.59	0.77293	0.7918	0.98397	0.8025	0.93013
		3424.55	0.77288	0.79044	0.98256	0.80103	0.92933
		3422.51	0.77309	0.78903	0.98178	0.79952	0.9284
		3420.47	0.7733	0.78749	0.98259	0.79886	0.92799
		3418.43	0.77206	0.78513	0.98245	0.7968	0.92721
		3416.39	0.77	0.78262	0.98155	0.79452	0.92601
		3414.35	0.76895	0.7812	0.98189	0.7945	0.92642
		3412.31	0.76797	0.77997	0.98211	0.7949	0.92778
		3410.27	0.76634	0.77773	0.98142	0.79437	0.9279
		3408.23	0.76616	0.77622	0.98169	0.79432	0.92744
		3406.19	0.76816	0.77568	0.98322	0.79487	0.92734
		3404.15	0.76924	0.77394	0.98362	0.79398	0.92659
		3402.11	0.76773	0.77167	0.982	0.79104	0.92518
		3400.07	0.76591	0.77004	0.98031	0.78855	0.92461
		3398.03	0.76566	0.76869	0.98003	0.78807	0.92512
		3395.99	0.76615	0.76786	0.98035	0.78848	0.92608
		3393.95	0.76628	0.76731	0.98092	0.78845	0.92671
		3391.91	0.76597	0.76594	0.98169	0.78765	0.9259
		3389.87	0.76472	0.76313	0.98106	0.78606	0.9241
		3387.83	0.7635	0.76057	0.97987	0.78425	0.92303
		3385.79	0.7634	0.75992	0.97988	0.78321	0.92332
		3383.75	0.76331	0.7599	0.98029	0.78269	0.9243
		3381.71	0.76279	0.75901	0.98044	0.78229	0.92503
		3379.67	0.76227	0.7573	0.98051	0.7822	0.92493
		3377.64	0.76227	0.75588	0.9807	0.78175	0.92408
		3375.6	0.76274	0.75506	0.98026	0.78062	0.92311
		3373.56	0.76264	0.7541	0.97905	0.77944	0.92279
		3371.52	0.76185	0.7529	0.97893	0.77874	0.923
		3369.48	0.76107	0.7515	0.97977	0.77802	0.92311
		3367.44	0.76032	0.75024	0.97986	0.77749	0.92337
		3365.4	0.75947	0.74945	0.97972	0.77749	0.92384
		3363.36	0.7588	0.74843	0.97994	0.77714	0.92406
		3361.32	0.75858	0.74703	0.97969	0.77637	0.92382
		3359.28	0.75891	0.74611	0.97938	0.77538	0.92346
		3357.24	0.75909	0.74554	0.97966	0.77435	0.92365
		3355.2	0.75881	0.74472	0.97964	0.77328	0.92367
		3353.16	0.7587	0.74379	0.97882	0.77193	0.92253
		3351.12	0.75905	0.74307	0.97868	0.77101	0.92157
		3349.08	0.7596	0.74243	0.97987	0.77099	0.92203
		3347.04	0.75971	0.74173	0.98058	0.7714	0.92304
		3345	0.75872	0.74096	0.97945	0.77113	0.92319
		3342.96	0.75725	0.73986	0.97768	0.76943	0.92208
		3340.92	0.7559	0.73811	0.97669	0.76706	0.92051
		3338.88	0.75428	0.73624	0.97635	0.76543	0.91934
		3336.84	0.75336	0.73547	0.97646	0.76497	0.91893
		3334.8	0.75395	0.73569	0.97703	0.76498	0.9192
		3332.76	0.75497	0.73611	0.97841	0.76532	0.92
		3330.72	0.75555	0.73605	0.97945	0.76577	0.92024
		3328.68	0.75563	0.73538	0.97849	0.76592	0.91956
		3326.64	0.75554	0.73491	0.97723	0.76626	0.91952
		3324.6	0.75527	0.73464	0.97726	0.76651	0.9198
		3322.57	0.75499	0.73439	0.97743	0.76612	0.919
		3320.53	0.7548	0.7339	0.97732	0.76584	0.9175
		3318.49	0.75398	0.73273	0.97772	0.76588	0.91623
		3316.45	0.75334	0.73169	0.97849	0.76631	0.91572
		3314.41	0.75364	0.73076	0.97861	0.76709	0.91516
		3312.37	0.75368	0.72965	0.97813	0.76702	0.91393
		3310.33	0.75364	0.72969	0.97813	0.76618	0.91332
		3308.29	0.75378	0.73039	0.97834	0.76551	0.91352
		3306.25	0.75303	0.73036	0.9777	0.76506	0.91302
		3304.21	0.75224	0.73006	0.97686	0.76476	0.91171
		3302.17	0.7529	0.72978	0.977	0.76453	0.91081
		3300.13	0.75376	0.72959	0.97773	0.76441	0.91068
		3298.09	0.75323	0.72945	0.97753	0.76411	0.91043
		3296.05	0.75238	0.72913	0.97664	0.76366	0.90946
		3294.01	0.75212	0.72827	0.97636	0.76336	0.90777
		3291.97	0.7521	0.72694	0.97632	0.76309	0.90623
		3289.93	0.75278	0.72651	0.97654	0.76336	0.90633
		3287.89	0.75363	0.72722	0.97704	0.76386	0.90665
		3285.85	0.75358	0.72747	0.97718	0.76339	0.90523
		3283.81	0.75301	0.72687	0.97733	0.76252	0.90416
		3281.77	0.75231	0.7264	0.97743	0.76265	0.90494
		3279.73	0.75183	0.72623	0.97705	0.7637	0.90536
		3277.69	0.75202	0.72607	0.97681	0.76431	0.90429
		3275.65	0.75259	0.72641	0.97739	0.76435	0.90322
		3273.61	0.75309	0.72714	0.97819	0.76419	0.90307
		3271.57	0.75273	0.72713	0.97826	0.76335	0.90344
		3269.53	0.75135	0.72644	0.97786	0.7626	0.90378
		3267.49	0.75057	0.72599	0.9775	0.76284	0.9036
		3265.46	0.75068	0.72582	0.97687	0.76367	0.90352
		3263.42	0.75028	0.72596	0.97645	0.76417	0.90451
		3261.38	0.74993	0.72661	0.97674	0.76389	0.90503
		3259.34	0.75007	0.72735	0.97704	0.76359	0.90417
		3257.3	0.74991	0.72809	0.97754	0.76399	0.90424
		3255.26	0.74978	0.72881	0.97854	0.76402	0.90566
		3253.22	0.75001	0.72888	0.979	0.76317	0.90649
		3251.18	0.75001	0.72811	0.9786	0.7632	0.90699
		3249.14	0.74931	0.72764	0.97837	0.7645	0.90793
		3247.1	0.74842	0.72839	0.97875	0.76537	0.90857
		3245.06	0.74796	0.72945	0.97885	0.76477	0.90891
		3243.02	0.74831	0.73031	0.97804	0.76408	0.90973
		3240.98	0.74976	0.73128	0.97722	0.76509	0.91103
		3238.94	0.75086	0.73136	0.97682	0.76638	0.91177
		3236.9	0.75016	0.73052	0.9764	0.76602	0.91119
		3234.86	0.74911	0.73044	0.97663	0.76527	0.91061
		3232.82	0.74935	0.73201	0.97765	0.76586	0.91157
		3230.78	0.74998	0.73391	0.97845	0.76731	0.91325
		3228.74	0.74957	0.73407	0.97865	0.76844	0.91425
		3226.7	0.74885	0.73369	0.9788	0.76909	0.91489
		3224.66	0.74882	0.73514	0.97937	0.76985	0.91635
		3222.62	0.74873	0.73691	0.97935	0.77027	0.91766
		3220.58	0.74803	0.73672	0.97826	0.76941	0.91698
		3218.54	0.7475	0.73583	0.97747	0.76808	0.9154
		3216.5	0.74726	0.73589	0.97702	0.768	0.91501
		3214.46	0.74677	0.7366	0.97609	0.76921	0.91585
		3212.42	0.74684	0.73799	0.97604	0.77042	0.91712
		3210.39	0.74741	0.73988	0.97723	0.77144	0.91841
		3208.35	0.74746	0.74139	0.97807	0.7722	0.92005
		3206.31	0.74751	0.74227	0.97815	0.77222	0.92122
		3204.27	0.74762	0.74247	0.97773	0.77227	0.92109
		3202.23	0.74708	0.7424	0.97701	0.77253	0.9212
		3200.19	0.74656	0.74304	0.97698	0.77239	0.92206
		3198.15	0.74712	0.74491	0.97817	0.77246	0.92295
		3196.11	0.7481	0.74676	0.979	0.773	0.92348
		3194.07	0.74801	0.74735	0.97882	0.77345	0.92328
		3192.03	0.74733	0.74756	0.97899	0.77382	0.92312
		3189.99	0.74746	0.74853	0.97972	0.77452	0.92339
		3187.95	0.74791	0.75028	0.97973	0.77547	0.92306
		3185.91	0.74782	0.75187	0.97853	0.77612	0.92241
		3183.87	0.74745	0.75237	0.97765	0.77618	0.92271
		3181.83	0.74708	0.75248	0.97848	0.7759	0.92368
		3179.79	0.74724	0.75359	0.97976	0.77599	0.92525
		3177.75	0.74768	0.75515	0.97965	0.77655	0.92685
		3175.71	0.7477	0.75697	0.97911	0.77751	0.92764
		3173.67	0.74732	0.75906	0.97917	0.77917	0.92796
		3171.63	0.74716	0.75965	0.97942	0.7807	0.9276
		3169.59	0.74747	0.75922	0.98011	0.78104	0.92707
		3167.55	0.74719	0.75997	0.98094	0.78029	0.92714
		3165.51	0.7468	0.76163	0.98113	0.77956	0.92804
		3163.47	0.74732	0.76308	0.98111	0.77982	0.92951
		3161.43	0.74786	0.76454	0.98158	0.78092	0.93054
		3159.39	0.74762	0.76632	0.98193	0.78226	0.93056
		3157.35	0.74723	0.76785	0.98151	0.78322	0.93016
		3155.31	0.74759	0.76876	0.98141	0.78369	0.93027
		3153.28	0.74787	0.76966	0.98198	0.78407	0.93059
		3151.24	0.74762	0.77102	0.98211	0.78473	0.93039
		3149.2	0.74796	0.77242	0.98151	0.78541	0.93041
		3147.16	0.74914	0.77351	0.9807	0.78602	0.93136
		3145.12	0.75009	0.77436	0.98029	0.78686	0.93236
		3143.08	0.74974	0.77535	0.98052	0.7875	0.93259
		3141.04	0.7484	0.77692	0.98067	0.78752	0.93196
		3139	0.74796	0.77884	0.98072	0.78769	0.93127
		3136.96	0.74879	0.7806	0.98084	0.78829	0.93149
		3134.92	0.74938	0.78232	0.98042	0.78852	0.93262
		3132.88	0.74977	0.78405	0.98006	0.78827	0.93354
		3130.84	0.75037	0.78489	0.98	0.78798	0.93267
		3128.8	0.75072	0.78542	0.97956	0.78829	0.93113
		3126.76	0.75065	0.78765	0.97968	0.78995	0.93142
		3124.72	0.75022	0.79008	0.98031	0.79209	0.93312
		3122.68	0.74968	0.7906	0.98056	0.7934	0.9345
		3120.64	0.74923	0.79092	0.98103	0.79403	0.93489
		3118.6	0.74924	0.79207	0.9819	0.79423	0.93459
		3116.56	0.74958	0.79347	0.98234	0.79401	0.9344
		3114.52	0.74955	0.79476	0.98189	0.79345	0.93421
		3112.48	0.74918	0.79544	0.98052	0.79288	0.93384
		3110.44	0.74873	0.79622	0.97911	0.79309	0.9337
		3108.4	0.74887	0.79787	0.97937	0.79466	0.93399
		3106.36	0.74967	0.79942	0.98053	0.79665	0.93428
		3104.32	0.74998	0.80025	0.98022	0.79756	0.93384
		3102.28	0.75019	0.80144	0.97986	0.79801	0.93379
		3100.24	0.75083	0.80343	0.98109	0.79894	0.93496
		3098.21	0.75119	0.80527	0.98189	0.79962	0.93549
		3096.17	0.75144	0.80692	0.98155	0.79998	0.93542
		3094.13	0.75176	0.80821	0.9815	0.80026	0.9356
		3092.09	0.7515	0.80862	0.98144	0.79995	0.93452
		3090.05	0.75096	0.80925	0.981	0.79996	0.93269
		3088.01	0.75083	0.81043	0.9812	0.80123	0.93239
		3085.97	0.75085	0.81134	0.98192	0.80232	0.93296
		3083.93	0.75096	0.81251	0.98257	0.80277	0.93328
		3081.89	0.75128	0.81454	0.98314	0.80368	0.93361
		3079.85	0.75163	0.81665	0.98346	0.80496	0.93423
		3077.81	0.75196	0.81883	0.98371	0.80595	0.93551
		3075.77	0.75242	0.82124	0.98381	0.80604	0.93681
		3073.73	0.75311	0.8225	0.98339	0.80579	0.93699
		3071.69	0.75316	0.8224	0.98279	0.80637	0.93631
		3069.65	0.75231	0.8225	0.98281	0.80744	0.93552
		3067.61	0.75232	0.82383	0.98387	0.80829	0.93523
		3065.57	0.75383	0.82576	0.98485	0.80905	0.93611
		3063.53	0.755	0.82675	0.98418	0.80955	0.93738
		3061.49	0.75492	0.82723	0.98265	0.80987	0.93783
		3059.45	0.75414	0.82851	0.98213	0.81073	0.93816
		3057.41	0.7531	0.82957	0.98252	0.8116	0.93851
		3055.37	0.75249	0.82988	0.98266	0.81164	0.93824
		3053.33	0.75297	0.83126	0.98264	0.81148	0.93815
		3051.29	0.75411	0.83343	0.98292	0.81197	0.93869
		3049.25	0.75482	0.83491	0.98303	0.81355	0.93929
		3047.21	0.75484	0.83647	0.9827	0.81587	0.93973
		3045.17	0.75503	0.83847	0.98289	0.81769	0.94013
		3043.14	0.75557	0.83952	0.98372	0.81801	0.9403
		3041.1	0.75575	0.83939	0.98388	0.81731	0.94007
		3039.06	0.75583	0.83948	0.98337	0.8175	0.94007
		3037.02	0.756	0.84051	0.98316	0.81875	0.94053
		3034.98	0.75568	0.84202	0.98275	0.81949	0.94087
		3032.94	0.7557	0.84351	0.98214	0.82015	0.94117
		3030.9	0.75705	0.84497	0.98267	0.82179	0.94177
		3028.86	0.75859	0.84628	0.98361	0.82331	0.94232
		3026.82	0.75867	0.84746	0.98359	0.82337	0.94273
		3024.78	0.75794	0.84873	0.98319	0.82298	0.94316
		3022.74	0.75806	0.85016	0.98332	0.82337	0.94355
		3020.7	0.75856	0.85159	0.98408	0.82393	0.94382
		3018.66	0.75873	0.85242	0.98457	0.82433	0.94364
		3016.62	0.75886	0.85244	0.98422	0.82496	0.94338
		3014.58	0.7587	0.85265	0.98406	0.82572	0.94361
		3012.54	0.75828	0.85387	0.98481	0.82629	0.94354
		3010.5	0.75837	0.85602	0.98584	0.82716	0.94341
		3008.46	0.75903	0.85775	0.98596	0.82834	0.94378
		3006.42	0.75963	0.85814	0.98522	0.82892	0.9436
		3004.38	0.76005	0.85849	0.98466	0.8292	0.94327
		3002.34	0.76021	0.85924	0.98402	0.8296	0.94387
		3000.3	0.75993	0.85972	0.98345	0.83012	0.94456
		2998.26	0.75997	0.86042	0.98407	0.83119	0.94457
		2996.22	0.76111	0.86155	0.98527	0.83273	0.94448
		2994.18	0.76223	0.86259	0.9858	0.83386	0.94415
		2992.14	0.76225	0.86321	0.98558	0.83426	0.94314
		2990.1	0.76225	0.86334	0.98524	0.8343	0.94271
		2988.06	0.76299	0.86309	0.98507	0.83456	0.94316
		2986.03	0.76362	0.86296	0.98527	0.83557	0.94353
		2983.99	0.76337	0.86309	0.98586	0.83672	0.94301
		2981.95	0.76291	0.8633	0.98639	0.83748	0.94174
		2979.91	0.76311	0.86337	0.98655	0.83817	0.94111
		2977.87	0.76328	0.86265	0.98652	0.83842	0.94132
		2975.83	0.76254	0.86096	0.98639	0.83805	0.94103
		2973.79	0.76161	0.85865	0.98594	0.83736	0.93963
		2971.75	0.76113	0.85656	0.98548	0.83688	0.93819
		2969.71	0.76063	0.8555	0.98578	0.83698	0.93737
		2967.67	0.76026	0.85508	0.98692	0.83731	0.93667
		2965.63	0.75972	0.85366	0.98749	0.83759	0.93526
		2963.59	0.75824	0.85063	0.98685	0.8373	0.93299
		2961.55	0.7565	0.84818	0.98619	0.83639	0.93133
		2959.51	0.75515	0.84749	0.98611	0.83608	0.93084
		2957.47	0.75486	0.84716	0.98583	0.83679	0.93087
		2955.43	0.75554	0.84614	0.98504	0.83794	0.93118
		2953.39	0.75622	0.84437	0.98448	0.83895	0.9314
		2951.35	0.75712	0.84228	0.98451	0.83936	0.93136
		2949.31	0.75765	0.83981	0.98495	0.83923	0.93097
		2947.27	0.75703	0.83673	0.98525	0.83898	0.93044
		2945.23	0.75624	0.83372	0.98514	0.83863	0.93002
		2943.19	0.75605	0.83114	0.98515	0.83805	0.92969
		2941.15	0.75589	0.8289	0.98543	0.83778	0.92927
		2939.11	0.75522	0.82687	0.98587	0.83809	0.9282
		2937.07	0.75437	0.8245	0.9861	0.83851	0.92646
		2935.03	0.75271	0.82148	0.98583	0.83823	0.92428
		2932.99	0.74985	0.81837	0.98593	0.83718	0.92193
		2930.96	0.7471	0.81586	0.98662	0.8365	0.91955
		2928.92	0.74472	0.81406	0.98711	0.83679	0.91724
		2926.88	0.74259	0.81286	0.98715	0.83758	0.91582
		2924.84	0.74114	0.81224	0.98661	0.83804	0.91503
		2922.8	0.74053	0.81198	0.98573	0.83736	0.91378
		2920.76	0.74012	0.81182	0.98483	0.83577	0.9126
		2918.72	0.73963	0.81208	0.98451	0.83483	0.91271
		2916.68	0.74061	0.81358	0.98475	0.83579	0.91478
		2914.64	0.74314	0.81599	0.98431	0.8377	0.91819
		2912.6	0.74545	0.81791	0.98355	0.83856	0.92107
		2910.56	0.74702	0.8189	0.98347	0.8379	0.92232
		2908.52	0.74783	0.81987	0.98359	0.83725	0.92303
		2906.48	0.74843	0.82145	0.98385	0.83769	0.92449
		2904.44	0.74959	0.82302	0.98444	0.83833	0.92634
		2902.4	0.7509	0.82399	0.98465	0.83876	0.9277
		2900.36	0.7516	0.82462	0.98396	0.83968	0.92811
		2898.32	0.75185	0.82547	0.98315	0.84061	0.92804
		2896.28	0.75246	0.827	0.98312	0.84103	0.92874
		2894.24	0.75375	0.82911	0.98362	0.84182	0.9306
		2892.2	0.75519	0.83101	0.98431	0.84325	0.93265
		2890.16	0.75666	0.83239	0.98496	0.84487	0.93387
		2888.12	0.75806	0.83346	0.98511	0.84615	0.93418
		2886.08	0.7589	0.83411	0.98498	0.84632	0.93389
		2884.04	0.7595	0.83488	0.98498	0.84602	0.93349
		2882	0.76031	0.83615	0.9851	0.84662	0.9333
		2879.96	0.76132	0.83722	0.98514	0.84806	0.93326
		2877.92	0.76161	0.83787	0.98481	0.84937	0.93291
		2875.89	0.76081	0.83841	0.98449	0.85009	0.9319
		2873.85	0.76038	0.83903	0.98463	0.85061	0.93143
		2871.81	0.76107	0.84014	0.98507	0.85131	0.93236
		2869.77	0.76219	0.84181	0.98541	0.85213	0.93372
		2867.73	0.76299	0.84332	0.98541	0.85285	0.93443
		2865.69	0.76324	0.84423	0.98537	0.85337	0.93445
		2863.65	0.76294	0.84481	0.9855	0.85374	0.93404
		2861.61	0.7619	0.84542	0.98564	0.85411	0.93296
		2859.57	0.76019	0.84629	0.98578	0.85494	0.93116
		2857.53	0.75819	0.84709	0.98591	0.85623	0.92902
		2855.49	0.7564	0.8477	0.98576	0.85718	0.92737
		2853.45	0.75527	0.84856	0.98518	0.85744	0.92699
		2851.41	0.75522	0.84951	0.98468	0.85749	0.92799
		2849.37	0.75647	0.85017	0.98462	0.85764	0.92966
		2847.33	0.75845	0.85086	0.98462	0.85805	0.93163
		2845.29	0.76059	0.85184	0.98484	0.85916	0.9342
		2843.25	0.76259	0.85287	0.98541	0.86053	0.93649
		2841.21	0.76413	0.85437	0.98558	0.86179	0.93765
		2839.17	0.76564	0.85609	0.98491	0.86305	0.93838
		2837.13	0.7675	0.85719	0.98454	0.86414	0.93948
		2835.09	0.76892	0.85788	0.98514	0.86524	0.94061
		2833.05	0.76959	0.85871	0.98571	0.86653	0.94153
		2831.01	0.77046	0.85994	0.98594	0.86776	0.94273
		2828.97	0.77136	0.86137	0.98595	0.8686	0.94364
		2826.93	0.77166	0.86268	0.98545	0.86939	0.94392
		2824.89	0.77215	0.86371	0.985	0.87041	0.94428
		2822.85	0.77306	0.86456	0.98518	0.87098	0.94482
		2820.81	0.77388	0.86531	0.98557	0.87109	0.94488
		2818.78	0.77405	0.86585	0.98523	0.87139	0.9441
		2816.74	0.77349	0.86685	0.98464	0.87218	0.94382
		2814.7	0.77383	0.86889	0.98518	0.87391	0.94525
		2812.66	0.77579	0.87053	0.98631	0.87594	0.94708
		2810.62	0.77761	0.87075	0.98667	0.87662	0.9479
		2808.58	0.77772	0.87064	0.98609	0.87611	0.94757
		2806.54	0.77657	0.87067	0.98505	0.87553	0.94652
		2804.5	0.77569	0.87079	0.98422	0.87531	0.9459
		2802.46	0.77593	0.87134	0.984	0.87563	0.94615
		2800.42	0.77655	0.87229	0.98417	0.87664	0.94657
		2798.38	0.77699	0.87365	0.98465	0.87822	0.94701
		2796.34	0.77771	0.87487	0.98548	0.87951	0.94737
		2794.3	0.77832	0.875	0.9863	0.87984	0.94727
		2792.26	0.77823	0.87462	0.98673	0.8799	0.94686
		2790.22	0.77832	0.87509	0.98698	0.88048	0.94666
		2788.18	0.77893	0.87626	0.98707	0.88105	0.94672
		2786.14	0.7791	0.877	0.98669	0.88092	0.94679
		2784.1	0.77889	0.87714	0.9864	0.88079	0.94698
		2782.06	0.77943	0.87745	0.98637	0.8813	0.94739
		2780.02	0.78029	0.87835	0.98622	0.88196	0.94767
		2777.98	0.78048	0.87938	0.98616	0.88249	0.94755
		2775.94	0.78066	0.87981	0.98642	0.88299	0.94709
		2773.9	0.7813	0.87989	0.98672	0.88395	0.94696
		2771.86	0.78168	0.88029	0.98667	0.88522	0.94763
		2769.82	0.7819	0.88043	0.98648	0.88575	0.94806
		2767.78	0.78245	0.87969	0.98625	0.88547	0.94753
		2765.74	0.78268	0.87901	0.98526	0.88529	0.94684
		2763.71	0.78264	0.87945	0.98458	0.8858	0.94718
		2761.67	0.78321	0.88078	0.98545	0.88641	0.94858
		2759.63	0.78424	0.88194	0.98637	0.88671	0.94981
		2757.59	0.78513	0.88217	0.98627	0.88726	0.95006
		2755.55	0.78559	0.88219	0.98572	0.88791	0.9496
		2753.51	0.78542	0.88267	0.9854	0.88833	0.94903
		2751.47	0.78478	0.8831	0.98557	0.88881	0.94856
		2749.43	0.78432	0.88328	0.9859	0.88932	0.94832
		2747.39	0.78471	0.88357	0.98615	0.88977	0.94862
		2745.35	0.78584	0.88442	0.98668	0.89055	0.94975
		2743.31	0.78647	0.88509	0.98695	0.89128	0.95097
		2741.27	0.78609	0.88447	0.98605	0.89107	0.95103
		2739.23	0.78589	0.88387	0.98523	0.89067	0.95036
		2737.19	0.78617	0.88453	0.98543	0.8912	0.9496
		2735.15	0.78671	0.88573	0.98613	0.89238	0.94936
		2733.11	0.78769	0.88657	0.98697	0.89326	0.95018
		2731.07	0.7881	0.88653	0.98699	0.89327	0.95061
		2729.03	0.78766	0.88611	0.98623	0.89304	0.95017
		2726.99	0.7874	0.88655	0.98607	0.8933	0.95019
		2724.95	0.78727	0.88783	0.98694	0.89404	0.95071
		2722.91	0.78721	0.88856	0.98793	0.89466	0.95088
		2720.87	0.78768	0.88817	0.98803	0.89472	0.95036
		2718.83	0.78843	0.88781	0.98764	0.89497	0.94992
		2716.79	0.78906	0.88835	0.98739	0.89592	0.95046
		2714.75	0.78946	0.88908	0.98733	0.8972	0.95139
		2712.71	0.78974	0.88936	0.98776	0.89839	0.95208
		2710.67	0.79003	0.88944	0.98812	0.89888	0.95227
		2708.63	0.79022	0.88969	0.98762	0.89863	0.95144
		2706.6	0.78998	0.88992	0.98687	0.89819	0.94995
		2704.56	0.78947	0.89002	0.98689	0.89814	0.94917
		2702.52	0.78968	0.89051	0.98731	0.89856	0.94974
		2700.48	0.79065	0.89123	0.98724	0.89875	0.95062
		2698.44	0.79128	0.8917	0.98718	0.89876	0.95104
		2696.4	0.79119	0.89168	0.98735	0.89932	0.95095
		2694.36	0.7911	0.89138	0.98732	0.90036	0.9506
		2692.32	0.79177	0.89162	0.98737	0.90098	0.95047
		2690.28	0.79253	0.89236	0.98731	0.90088	0.95046
		2688.24	0.79251	0.89278	0.98693	0.90089	0.95041
		2686.2	0.79234	0.89279	0.98667	0.90107	0.95062
		2684.16	0.79249	0.89257	0.98653	0.90118	0.95106
		2682.12	0.7926	0.89223	0.98626	0.90158	0.95126
		2680.08	0.79286	0.89242	0.98633	0.90227	0.95108
		2678.04	0.79367	0.89293	0.987	0.90321	0.9508
		2676	0.79416	0.89271	0.9874	0.90377	0.95059
		2673.96	0.79398	0.89253	0.98767	0.90394	0.95102
		2671.92	0.7942	0.89352	0.98808	0.90484	0.95212
		2669.88	0.79477	0.89437	0.98761	0.90554	0.9521
		2667.84	0.79475	0.89443	0.98676	0.90505	0.95117
		2665.8	0.79448	0.895	0.9869	0.90499	0.95136
		2663.76	0.79467	0.89608	0.98751	0.90601	0.95203
		2661.72	0.79498	0.89683	0.98778	0.90703	0.95219
		2659.68	0.79522	0.89738	0.98786	0.90747	0.95242
		2657.64	0.79578	0.8976	0.98802	0.90749	0.95262
		2655.6	0.79662	0.8975	0.9882	0.90765	0.95247
		2653.56	0.79753	0.89796	0.98819	0.90826	0.95255
		2651.53	0.79811	0.89909	0.98773	0.90895	0.9529
		2649.49	0.79789	0.90007	0.98689	0.90942	0.9527
		2647.45	0.79758	0.90065	0.98689	0.91005	0.95213
		2645.41	0.79779	0.90128	0.9883	0.91124	0.95249
		2643.37	0.79803	0.90181	0.98902	0.9117	0.95299
		2641.33	0.79826	0.90211	0.98828	0.91102	0.95228
		2639.29	0.79856	0.90279	0.98807	0.91086	0.95181
		2637.25	0.79855	0.90297	0.98825	0.91098	0.95221
		2635.21	0.7986	0.90233	0.98775	0.91095	0.95255
		2633.17	0.79936	0.90246	0.98756	0.91142	0.95299
		2631.13	0.80052	0.90367	0.9879	0.91222	0.95353
		2629.09	0.8012	0.9048	0.98764	0.91313	0.95385
		2627.05	0.80084	0.90555	0.98728	0.91394	0.95391
		2625.01	0.80057	0.90652	0.98782	0.91471	0.95404
		2622.97	0.80139	0.90737	0.98827	0.91534	0.95423
		2620.93	0.80239	0.90787	0.98846	0.91533	0.95393
		2618.89	0.80262	0.90817	0.98902	0.91477	0.95307
		2616.85	0.80204	0.90805	0.98933	0.91407	0.95271
		2614.81	0.8013	0.90788	0.98916	0.91347	0.95326
		2612.77	0.80106	0.90804	0.98876	0.91335	0.95372
		2610.73	0.80138	0.9083	0.98852	0.91392	0.95368
		2608.69	0.8018	0.90801	0.988	0.91434	0.95325
		2606.65	0.80213	0.90728	0.98681	0.91438	0.95262
		2604.61	0.8024	0.90739	0.98614	0.91469	0.95236
		2602.57	0.80252	0.90848	0.98644	0.91538	0.95262
		2600.53	0.80249	0.90961	0.98698	0.91637	0.95314
		2598.49	0.80281	0.91028	0.98802	0.91777	0.95427
		2596.46	0.8045	0.91068	0.98953	0.91882	0.95559
		2594.42	0.80673	0.91106	0.9898	0.91863	0.9554
		2592.38	0.80695	0.91063	0.98847	0.91762	0.9538
		2590.34	0.80507	0.90956	0.98707	0.91672	0.95339
		2588.3	0.80421	0.91018	0.98715	0.9173	0.95537
		2586.26	0.80577	0.91275	0.9886	0.91904	0.95694
		2584.22	0.80742	0.91422	0.98958	0.91916	0.95578
		2582.18	0.80725	0.91349	0.98959	0.91768	0.95407
		2580.14	0.80633	0.91256	0.98916	0.91666	0.95411
		2578.1	0.80598	0.91228	0.98875	0.91585	0.95456
		2576.06	0.80622	0.91263	0.98904	0.91562	0.95461
		2574.02	0.80698	0.91352	0.98945	0.91722	0.95565
		2571.98	0.80745	0.91379	0.98897	0.91916	0.95661
		2569.94	0.80731	0.91357	0.98838	0.91997	0.95622
		2567.9	0.80694	0.91364	0.98817	0.92005	0.95576
		2565.86	0.80657	0.91368	0.98826	0.91986	0.95555
		2563.82	0.80643	0.91399	0.98926	0.91952	0.95525
		2561.78	0.80686	0.9147	0.99018	0.91892	0.95526
		2559.74	0.808	0.91537	0.98978	0.91842	0.95535
		2557.7	0.80894	0.91631	0.98939	0.91878	0.95539
		2555.66	0.8092	0.91683	0.98954	0.91959	0.95582
		2553.62	0.80916	0.91614	0.98917	0.92049	0.95643
		2551.58	0.80929	0.91573	0.98902	0.92219	0.95728
		2549.54	0.80949	0.91603	0.98975	0.92344	0.95776
		2547.5	0.80942	0.91474	0.99022	0.92248	0.95649
		2545.46	0.80902	0.91228	0.98955	0.9201	0.95424
		2543.42	0.80866	0.91173	0.9881	0.91855	0.95333
		2541.38	0.80911	0.9126	0.98734	0.91906	0.95418
		2539.35	0.80996	0.9137	0.98813	0.92028	0.9552
		2537.31	0.8102	0.91617	0.98998	0.92114	0.95592
		2535.27	0.81013	0.91892	0.99087	0.9219	0.95625
		2533.23	0.81051	0.91961	0.98953	0.92203	0.95543
		2531.19	0.81139	0.9192	0.98808	0.9214	0.95468
		2529.15	0.81222	0.9197	0.98823	0.921	0.9553
		2527.11	0.81183	0.91984	0.98837	0.92115	0.95562
		2525.07	0.81059	0.91803	0.98775	0.92121	0.95535
		2523.03	0.81016	0.91616	0.98816	0.921	0.95574
		2520.99	0.81067	0.91636	0.98942	0.9209	0.95633
		2518.95	0.81118	0.918	0.98958	0.92151	0.95633
		2516.91	0.8112	0.9193	0.98895	0.92223	0.95599
		2514.87	0.81112	0.92038	0.98893	0.92151	0.9565
		2512.83	0.81098	0.9209	0.98905	0.9199	0.95722
		2510.79	0.81128	0.9199	0.98844	0.92031	0.95705
		2508.75	0.81261	0.91993	0.98883	0.92292	0.95695
		2506.71	0.81397	0.9218	0.99102	0.92411	0.95724
		2504.67	0.81425	0.9223	0.9921	0.92326	0.95743
		2502.63	0.81321	0.92093	0.99055	0.92225	0.95668
		2500.59	0.81176	0.91979	0.9887	0.92114	0.95472
		2498.55	0.81101	0.91943	0.98824	0.92004	0.95355
		2496.51	0.81086	0.91924	0.9887	0.91977	0.95422
		2494.47	0.81164	0.91935	0.98973	0.92042	0.95588
		2492.43	0.81253	0.91997	0.98997	0.92046	0.95695
		2490.39	0.81268	0.92148	0.98901	0.91958	0.95661
		2488.35	0.81338	0.92313	0.98896	0.91985	0.95673
		2486.31	0.81329	0.923	0.98883	0.92062	0.95686
		2484.28	0.81139	0.92163	0.98686	0.9202	0.95556
		2482.24	0.81035	0.92072	0.9858	0.91913	0.95487
		2480.2	0.81109	0.92042	0.98762	0.91807	0.95585
		2478.16	0.81224	0.92071	0.98994	0.9179	0.95735
		2476.12	0.81344	0.92188	0.99056	0.91941	0.95873
		2474.08	0.81452	0.92272	0.98974	0.92135	0.95927
		2472.04	0.81411	0.92175	0.98805	0.92193	0.95804
		2470	0.81282	0.92089	0.98693	0.92189	0.95652
		2467.96	0.81244	0.92161	0.98765	0.92215	0.95683
		2465.92	0.8128	0.92214	0.98872	0.92185	0.95765
		2463.88	0.81366	0.92219	0.98924	0.92085	0.95714
		2461.84	0.81489	0.92275	0.98986	0.91992	0.95681
		2459.8	0.81557	0.92365	0.99034	0.91957	0.95818
		2457.76	0.81581	0.92527	0.99098	0.92025	0.96005
		2455.72	0.81562	0.92674	0.99125	0.92115	0.96066
		2453.68	0.81503	0.9259	0.99024	0.92112	0.95977
		2451.64	0.81519	0.92405	0.98946	0.92122	0.95868
		2449.6	0.81521	0.92386	0.98919	0.92179	0.95794
		2447.56	0.81383	0.92493	0.98858	0.92125	0.95701
		2445.52	0.81233	0.92573	0.98865	0.91992	0.95619
		2443.48	0.81194	0.92602	0.98975	0.91962	0.95589
		2441.44	0.81261	0.9257	0.99102	0.91992	0.95566
		2439.4	0.81322	0.92493	0.99155	0.91969	0.95545
		2437.36	0.81324	0.92477	0.99068	0.91971	0.95548
		2435.32	0.81355	0.92526	0.98877	0.91996	0.95542
		2433.28	0.81412	0.92625	0.98782	0.91987	0.95636
		2431.24	0.8146	0.92789	0.98907	0.92012	0.95856
		2429.2	0.81476	0.92853	0.99026	0.92041	0.95914
		2427.17	0.81429	0.92753	0.9898	0.92045	0.95786
		2425.13	0.8143	0.92714	0.98937	0.92055	0.95759
		2423.09	0.81541	0.92841	0.98944	0.92042	0.95813
		2421.05	0.81563	0.92952	0.98888	0.92005	0.95729
		2419.01	0.81414	0.92957	0.98827	0.91979	0.95623
		2416.97	0.81344	0.92967	0.98877	0.92047	0.95744
		2414.93	0.81448	0.93018	0.9892	0.92167	0.95916
		2412.89	0.81534	0.93027	0.98858	0.92199	0.95876
		2410.85	0.81541	0.92969	0.98837	0.92163	0.9578
		2408.81	0.81568	0.92918	0.98892	0.92106	0.95755
		2406.77	0.81609	0.92962	0.98936	0.92116	0.95757
		2404.73	0.81606	0.93065	0.9896	0.92238	0.95855
		2402.69	0.81547	0.93099	0.98924	0.92271	0.95956
		2400.65	0.81458	0.93071	0.98835	0.92123	0.95917
		2398.61	0.81395	0.93044	0.98831	0.91998	0.95857
		2396.57	0.81357	0.92969	0.98915	0.91944	0.95851
		2394.53	0.81394	0.92902	0.98966	0.91916	0.95882
		2392.49	0.81487	0.92984	0.98988	0.91978	0.95934
		2390.45	0.81473	0.93102	0.99019	0.92064	0.95962
		2388.41	0.814	0.93137	0.99	0.92085	0.95937
		2386.37	0.81361	0.93116	0.98871	0.92072	0.95863
		2384.33	0.81358	0.93048	0.98765	0.92077	0.95787
		2382.29	0.81487	0.93046	0.98876	0.92152	0.95798
		2380.25	0.81728	0.93149	0.991	0.9223	0.95899
		2378.21	0.81823	0.93157	0.99204	0.92193	0.96006
		2376.17	0.81739	0.92976	0.99125	0.92146	0.96034
		2374.13	0.81722	0.92801	0.98933	0.92211	0.95984
		2372.1	0.81718	0.92782	0.98791	0.92243	0.9592
		2370.06	0.81594	0.92748	0.98761	0.92171	0.95848
		2368.02	0.81658	0.92719	0.98769	0.92114	0.95763
		2365.98	0.8192	0.92972	0.98922	0.922	0.95724
		2363.94	0.8192	0.93304	0.99216	0.92357	0.95794
		2361.9	0.81896	0.93423	0.99393	0.92353	0.9594
		2359.86	0.82145	0.93477	0.99374	0.92355	0.96164
		2357.82	0.82269	0.9353	0.99227	0.92525	0.96298
		2355.78	0.82106	0.93524	0.99018	0.92581	0.9604
		2353.74	0.81867	0.93392	0.98863	0.9241	0.95741
		2351.7	0.81746	0.9322	0.9888	0.92237	0.95785
		2349.66	0.81702	0.93125	0.98992	0.92175	0.95922
		2347.62	0.81612	0.93099	0.99053	0.92154	0.95985
		2345.58	0.81537	0.93238	0.99064	0.92153	0.96079
		2343.54	0.81579	0.93485	0.99042	0.92152	0.96112
		2341.5	0.817	0.93559	0.99066	0.92206	0.95997
		2339.46	0.81837	0.93533	0.99264	0.92354	0.96017
		2337.42	0.81827	0.93538	0.99358	0.92371	0.96118
		2335.38	0.81639	0.93471	0.99102	0.92185	0.96016
		2333.34	0.81606	0.93415	0.98845	0.92034	0.95763
		2331.3	0.81797	0.9358	0.98878	0.92085	0.95589
		2329.26	0.81906	0.93782	0.98991	0.92168	0.95608
		2327.22	0.81805	0.93754	0.98986	0.92113	0.95719
		2325.18	0.81587	0.93591	0.98883	0.92051	0.95767
		2323.14	0.81398	0.93467	0.98775	0.92024	0.95688
		2321.1	0.81345	0.93419	0.98749	0.92003	0.9553
		2319.06	0.8143	0.93416	0.98786	0.92031	0.95491
		2317.03	0.81586	0.93471	0.98802	0.92027	0.95619
		2314.99	0.81726	0.93592	0.98793	0.92013	0.95709
		2312.95	0.81835	0.93683	0.9883	0.92128	0.95678
		2310.91	0.8187	0.93686	0.98861	0.92283	0.9562
		2308.87	0.81781	0.93666	0.98806	0.92326	0.95595
		2306.83	0.81658	0.93627	0.98748	0.92262	0.95513
		2304.79	0.8161	0.93621	0.98774	0.92222	0.95477
		2302.75	0.81694	0.93752	0.98885	0.92336	0.95709
		2300.71	0.81856	0.93946	0.99045	0.9247	0.95987
		2298.67	0.8192	0.94012	0.99118	0.92432	0.96007
		2296.63	0.81839	0.93897	0.99017	0.92297	0.95812
		2294.59	0.81704	0.93771	0.9888	0.92223	0.95604
		2292.55	0.81591	0.93791	0.98848	0.92268	0.95593
		2290.51	0.81594	0.93859	0.98895	0.92326	0.95765
		2288.47	0.81662	0.93795	0.98888	0.92241	0.95887
		2286.43	0.8157	0.93609	0.98815	0.9206	0.95926
		2284.39	0.81412	0.93458	0.98771	0.92016	0.95966
		2282.35	0.81534	0.93478	0.98801	0.92185	0.95971
		2280.31	0.81822	0.93583	0.9889	0.92364	0.95919
		2278.27	0.81896	0.93671	0.98904	0.92441	0.95905
		2276.23	0.81797	0.93783	0.98801	0.92503	0.95975
		2274.19	0.8174	0.93849	0.98663	0.92554	0.95992
		2272.15	0.81696	0.93751	0.98517	0.9249	0.95923
		2270.11	0.81766	0.93543	0.98536	0.92371	0.95887
		2268.07	0.82103	0.93505	0.98876	0.92544	0.95976
		2266.03	0.82412	0.93738	0.99215	0.92984	0.96084
		2263.99	0.82351	0.93901	0.99149	0.93103	0.95918
		2261.95	0.82023	0.93757	0.9877	0.92669	0.95537
		2259.92	0.8176	0.93629	0.98419	0.92167	0.95343
		2257.88	0.81723	0.93865	0.98367	0.9205	0.95633
		2255.84	0.81803	0.94148	0.98618	0.92258	0.96043
		2253.8	0.81857	0.94107	0.9885	0.92518	0.95942
		2251.76	0.81894	0.93898	0.98874	0.92559	0.95604
		2249.72	0.81867	0.93817	0.98845	0.92445	0.95521
		2247.68	0.81683	0.93963	0.98924	0.92539	0.95662
		2245.64	0.81684	0.94381	0.99138	0.92873	0.95925
		2243.6	0.82086	0.94935	0.99303	0.93157	0.96256
		2241.56	0.82344	0.94895	0.99156	0.93191	0.96363
		2239.52	0.82037	0.94018	0.98896	0.92957	0.95968
		2237.48	0.81631	0.93397	0.98937	0.92743	0.95603
		2235.44	0.81672	0.93701	0.99221	0.92825	0.95704
		2233.4	0.81932	0.94185	0.99285	0.92955	0.95877
		2231.36	0.82055	0.94228	0.99026	0.92916	0.9597
		2229.32	0.82031	0.93946	0.98733	0.92713	0.95978
		2227.28	0.81942	0.93558	0.98515	0.9244	0.95817
		2225.24	0.8197	0.93416	0.98346	0.92355	0.95668
		2223.2	0.82119	0.9354	0.98192	0.92349	0.95575
		2221.16	0.8216	0.93531	0.98148	0.92279	0.95582
		2219.12	0.82201	0.93539	0.98369	0.92429	0.95872
		2217.08	0.82393	0.9384	0.98743	0.9282	0.96216
		2215.04	0.82445	0.94082	0.99	0.93091	0.96226
		2213	0.82388	0.94194	0.99114	0.93216	0.96101
		2210.96	0.82483	0.9435	0.99218	0.93266	0.96089
		2208.92	0.82526	0.94298	0.99247	0.93115	0.96038
		2206.88	0.82455	0.94152	0.99209	0.92965	0.95989
		2204.85	0.82423	0.94212	0.99151	0.93083	0.95962
		2202.81	0.82403	0.94343	0.99088	0.93407	0.95901
		2200.77	0.82472	0.94459	0.99277	0.93848	0.96006
		2198.73	0.82606	0.94564	0.9963	0.943	0.96137
		2196.69	0.82581	0.94627	0.99815	0.94428	0.95983
		2194.65	0.82392	0.94505	0.99783	0.93854	0.95748
		2192.61	0.82173	0.94189	0.99542	0.92853	0.95676
		2190.57	0.82078	0.94064	0.99379	0.9234	0.95766
		2188.53	0.8231	0.94254	0.99328	0.92503	0.96044
		2186.49	0.82667	0.94403	0.99116	0.92656	0.9638
		2184.45	0.82753	0.94486	0.9907	0.9269	0.96586
		2182.41	0.82631	0.94727	0.9928	0.93096	0.96767
		2180.37	0.82471	0.94923	0.99365	0.93685	0.96855
		2178.33	0.8225	0.94702	0.99275	0.93743	0.96478
		2176.29	0.82163	0.94277	0.99236	0.93485	0.96067
		2174.25	0.82428	0.94285	0.9947	0.93644	0.96418
		2172.21	0.82639	0.94579	0.99597	0.93992	0.96974
		2170.17	0.82279	0.94379	0.99173	0.937	0.96823
		2168.13	0.81717	0.93609	0.98757	0.92912	0.96308
		2166.09	0.81737	0.93179	0.98656	0.92662	0.96126
		2164.05	0.82521	0.93587	0.98487	0.93166	0.96313
		2162.01	0.83642	0.94331	0.9855	0.93738	0.9659
		2159.97	0.8421	0.94937	0.98923	0.93717	0.96532
		2157.93	0.83582	0.94921	0.98906	0.93454	0.9612
		2155.89	0.82666	0.94768	0.98888	0.93754	0.96204
		2153.85	0.82307	0.95015	0.99361	0.94049	0.96466
		2151.81	0.8238	0.95114	0.99681	0.93942	0.96313
		2149.78	0.82591	0.94936	0.99297	0.93808	0.96212
		2147.74	0.82844	0.94608	0.98819	0.93752	0.96314
		2145.7	0.83118	0.94367	0.99059	0.93606	0.96493
		2143.66	0.8307	0.94367	0.99353	0.93279	0.96588
		2141.62	0.82668	0.94243	0.99082	0.93075	0.9646
		2139.58	0.82301	0.94003	0.9882	0.93177	0.96308
		2137.54	0.82102	0.94008	0.98833	0.93323	0.96237
		2135.5	0.82171	0.94276	0.99031	0.93504	0.96283
		2133.46	0.82494	0.94482	0.99339	0.9373	0.96438
		2131.42	0.82624	0.94233	0.99477	0.93646	0.96501
		2129.38	0.82427	0.9385	0.99403	0.93255	0.96364
		2127.34	0.82249	0.94016	0.99285	0.93038	0.96255
		2125.3	0.82223	0.94481	0.99143	0.93107	0.96275
		2123.26	0.82284	0.94583	0.99145	0.93142	0.96235
		2121.22	0.82306	0.94256	0.99345	0.93076	0.96007
		2119.18	0.82198	0.93814	0.99374	0.93062	0.95703
		2117.14	0.82237	0.93673	0.99252	0.93137	0.9571
		2115.1	0.82508	0.93885	0.99382	0.93229	0.96087
		2113.06	0.82618	0.94071	0.99603	0.93293	0.96441
		2111.02	0.8249	0.94128	0.99527	0.93388	0.96541
		2108.98	0.8234	0.94023	0.99309	0.93329	0.96385
		2106.94	0.82221	0.93763	0.99174	0.93	0.96033
		2104.9	0.82163	0.93748	0.99104	0.92934	0.95725
		2102.86	0.82164	0.94046	0.99012	0.93205	0.95671
		2100.82	0.82159	0.94307	0.9888	0.93256	0.95778
		2098.78	0.8216	0.944	0.98848	0.93204	0.95905
		2096.74	0.82238	0.94386	0.98918	0.933	0.95948
		2094.7	0.82326	0.94244	0.98918	0.93264	0.95822
		2092.67	0.82371	0.9401	0.98836	0.93142	0.9562
		2090.63	0.82471	0.93949	0.98955	0.93222	0.95631
		2088.59	0.82529	0.94184	0.99335	0.93381	0.95908
		2086.55	0.82332	0.94409	0.99463	0.93297	0.96059
		2084.51	0.82014	0.94357	0.9919	0.92946	0.95899
		2082.47	0.82046	0.94242	0.99019	0.92893	0.95825
		2080.43	0.82541	0.94311	0.9912	0.93439	0.96169
		2078.39	0.83095	0.94607	0.99355	0.9395	0.96686
		2076.35	0.8351	0.95053	0.99698	0.94121	0.96955
		2074.31	0.83746	0.95376	0.99896	0.94323	0.96946
		2072.27	0.83567	0.95301	0.99659	0.94401	0.96711
		2070.23	0.83055	0.94845	0.99092	0.93996	0.96005
		2068.19	0.82701	0.94451	0.9863	0.93505	0.95234
		2066.15	0.82596	0.94439	0.98621	0.93454	0.95132
		2064.11	0.82467	0.94508	0.98827	0.9363	0.95379
		2062.07	0.8244	0.94543	0.98954	0.9375	0.95692
		2060.03	0.82888	0.9481	0.99224	0.94033	0.96235
		2057.99	0.83482	0.95169	0.99597	0.94286	0.96489
		2055.95	0.83541	0.95322	0.99679	0.9404	0.96167
		2053.91	0.83188	0.95224	0.99435	0.93603	0.95766
		2051.87	0.82994	0.95061	0.99218	0.93588	0.95583
		2049.83	0.83044	0.94994	0.99282	0.93775	0.95623
		2047.79	0.82965	0.94861	0.99337	0.93682	0.95755
		2045.75	0.82773	0.94826	0.99198	0.93779	0.95825
		2043.71	0.82912	0.95365	0.9931	0.94351	0.95998
		2041.67	0.83332	0.96108	0.9968	0.94825	0.96359
		2039.63	0.83581	0.96269	0.99763	0.94566	0.96615
		2037.6	0.83807	0.95963	0.99669	0.93898	0.96675
		2035.56	0.84176	0.95781	0.99763	0.93812	0.96823
		2033.52	0.84041	0.95821	0.99604	0.94136	0.96892
		2031.48	0.83528	0.9582	0.99018	0.94321	0.96702
		2029.44	0.83326	0.95559	0.98889	0.94601	0.96651
		2027.4	0.83458	0.95463	0.99558	0.94978	0.96833
		2025.36	0.83686	0.9579	1.00142	0.95066	0.96946
		2023.32	0.83637	0.95784	0.99939	0.95038	0.96939
		2021.28	0.83552	0.95438	0.99284	0.95193	0.96964
		2019.24	0.83765	0.95381	0.98618	0.94947	0.96863
		2017.2	0.83744	0.9545	0.97972	0.94157	0.96578
		2015.16	0.83213	0.95381	0.97724	0.93737	0.96419
		2013.12	0.82883	0.95471	0.98173	0.94161	0.96367
		2011.08	0.83073	0.95826	0.98859	0.9479	0.96075
		2009.04	0.83006	0.95863	0.99117	0.9465	0.95474
		2007	0.82692	0.95499	0.98821	0.93867	0.951
		2004.96	0.831	0.95389	0.98411	0.93642	0.95547
		2002.92	0.83836	0.95577	0.98243	0.93972	0.96172
		2000.88	0.84119	0.95644	0.9853	0.93998	0.96105
		1998.84	0.84242	0.95563	0.99068	0.93928	0.95895
		1996.8	0.84323	0.95468	0.99283	0.9404	0.95982
		1994.76	0.8412	0.95175	0.99042	0.93988	0.95958
		1992.72	0.83879	0.94774	0.98577	0.93992	0.95954
		1990.68	0.83905	0.94812	0.98405	0.94288	0.96184
		1988.64	0.84283	0.95305	0.98759	0.94454	0.96236
		1986.6	0.84892	0.9574	0.98957	0.94488	0.96092
		1984.56	0.85077	0.95902	0.98749	0.94461	0.96072
		1982.52	0.8467	0.95889	0.98967	0.94439	0.9624
		1980.49	0.84334	0.95861	0.99627	0.94777	0.96418
		1978.45	0.84393	0.95784	0.99687	0.94983	0.96434
		1976.41	0.84653	0.95513	0.99299	0.94322	0.96578
		1974.37	0.84966	0.95417	0.99297	0.93537	0.96934
		1972.33	0.85176	0.95777	0.99519	0.93519	0.97007
		1970.29	0.84772	0.9618	0.99626	0.93824	0.9645
		1968.25	0.84169	0.9617	0.99684	0.94057	0.95797
		1966.21	0.84551	0.96015	0.99921	0.94522	0.96007
		1964.17	0.85286	0.96062	0.99995	0.94945	0.96774
		1962.13	0.84991	0.95966	0.99598	0.94832	0.97175
		1960.09	0.84167	0.95652	0.9924	0.94653	0.97172
		1958.05	0.84129	0.95414	0.99214	0.94744	0.97097
		1956.01	0.84673	0.95403	0.99222	0.94656	0.96857
		1953.97	0.84751	0.95571	0.9909	0.94455	0.96457
		1951.93	0.84372	0.95605	0.98999	0.94387	0.96308
		1949.89	0.84141	0.9529	0.99075	0.94397	0.96494
		1947.85	0.84119	0.9485	0.99095	0.94308	0.96593
		1945.81	0.84176	0.94681	0.99031	0.93871	0.9637
		1943.77	0.84249	0.94759	0.99	0.93417	0.9601
		1941.73	0.84158	0.94759	0.98804	0.93462	0.95671
		1939.69	0.84069	0.94749	0.98696	0.93782	0.95671
		1937.65	0.84283	0.9493	0.98998	0.9394	0.96073
		1935.61	0.84452	0.95003	0.99161	0.93903	0.96318
		1933.57	0.84334	0.94783	0.98861	0.93807	0.96123
		1931.53	0.84381	0.94521	0.9867	0.93774	0.95867
		1929.49	0.84679	0.94386	0.98905	0.93835	0.95862
		1927.45	0.8474	0.94346	0.99108	0.93876	0.95994
		1925.42	0.84516	0.94305	0.99023	0.93894	0.96221
		1923.38	0.84382	0.94284	0.98951	0.93917	0.96486
		1921.34	0.84391	0.94229	0.98968	0.93905	0.96401
		1919.3	0.84424	0.94173	0.98993	0.94034	0.96101
		1917.26	0.8454	0.94321	0.99019	0.94237	0.96044
		1915.22	0.84694	0.94535	0.98974	0.9416	0.96149
		1913.18	0.8483	0.94661	0.98912	0.93942	0.96259
		1911.14	0.84898	0.94623	0.98831	0.93789	0.96233
		1909.1	0.84743	0.94381	0.9868	0.93668	0.96042
		1907.06	0.84547	0.9425	0.98605	0.93695	0.96063
		1905.02	0.84653	0.9444	0.98763	0.93891	0.96278
		1902.98	0.84826	0.94671	0.98978	0.93934	0.96363
		1900.94	0.84766	0.94599	0.9899	0.93684	0.96232
		1898.9	0.84689	0.94393	0.98968	0.93446	0.96054
		1896.86	0.84723	0.94392	0.99104	0.93581	0.96083
		1894.82	0.84738	0.94518	0.99108	0.93883	0.96218
		1892.78	0.84668	0.94531	0.98867	0.93852	0.96226
		1890.74	0.84613	0.94417	0.98764	0.93647	0.9619
		1888.7	0.84757	0.94344	0.98966	0.93665	0.96257
		1886.66	0.85027	0.94443	0.99243	0.93811	0.96351
		1884.62	0.85143	0.94601	0.9933	0.93859	0.96282
		1882.58	0.85039	0.94662	0.99163	0.93843	0.96093
		1880.54	0.84909	0.94616	0.99001	0.93861	0.96011
		1878.5	0.8488	0.94529	0.99016	0.93873	0.96082
		1876.46	0.84878	0.94476	0.98995	0.93819	0.96131
		1874.42	0.84865	0.94493	0.98879	0.93723	0.96056
		1872.38	0.84942	0.94567	0.98879	0.93646	0.95953
		1870.35	0.85076	0.94662	0.98954	0.93589	0.95852
		1868.31	0.85018	0.94598	0.98866	0.93415	0.95726
		1866.27	0.84913	0.9443	0.98706	0.93203	0.95687
		1864.23	0.85087	0.94469	0.98757	0.93264	0.95854
		1862.19	0.85312	0.9458	0.98904	0.93474	0.96078
		1860.15	0.85335	0.94592	0.98909	0.93553	0.9609
		1858.11	0.85388	0.94637	0.98868	0.93578	0.9608
		1856.07	0.85576	0.94778	0.9894	0.93714	0.96277
		1854.03	0.85672	0.94839	0.99036	0.93827	0.96431
		1851.99	0.8566	0.94759	0.99073	0.93766	0.96343
		1849.95	0.85598	0.9467	0.99041	0.9364	0.96112
		1847.91	0.85495	0.94607	0.98913	0.93591	0.95962
		1845.87	0.85476	0.94514	0.98758	0.93573	0.95992
		1843.83	0.85591	0.94399	0.9871	0.9351	0.96107
		1841.79	0.85632	0.94387	0.98837	0.93529	0.96211
		1839.75	0.8558	0.94462	0.99	0.93612	0.96246
		1837.71	0.85533	0.94503	0.99023	0.9357	0.96175
		1835.67	0.85561	0.94504	0.98943	0.93397	0.96081
		1833.63	0.85717	0.94484	0.98869	0.93312	0.9604
		1831.59	0.8585	0.94414	0.9875	0.93337	0.96003
		1829.55	0.85781	0.94339	0.98669	0.93238	0.95919
		1827.51	0.85636	0.94305	0.98724	0.93072	0.95873
		1825.47	0.85626	0.94284	0.98732	0.93027	0.95911
		1823.43	0.85735	0.94317	0.9871	0.93077	0.95963
		1821.39	0.85886	0.94399	0.9882	0.93205	0.95999
		1819.35	0.86011	0.94419	0.98978	0.93333	0.96037
		1817.31	0.86036	0.94386	0.99005	0.93338	0.96091
		1815.27	0.86008	0.94414	0.98889	0.93227	0.96103
		1813.24	0.85984	0.9444	0.98753	0.93141	0.95999
		1811.2	0.85978	0.94408	0.98671	0.93138	0.95868
		1809.16	0.86006	0.94408	0.9868	0.93171	0.95851
		1807.12	0.86059	0.94434	0.98766	0.93204	0.9591
		1805.08	0.86144	0.94457	0.98835	0.93242	0.9594
		1803.04	0.86228	0.94467	0.98791	0.93238	0.95911
		1801	0.8624	0.94396	0.98693	0.93098	0.95862
		1798.96	0.86172	0.94241	0.98662	0.92931	0.95792
		1796.92	0.86138	0.94131	0.98721	0.92976	0.95743
		1794.88	0.86223	0.94161	0.9886	0.93157	0.9581
		1792.84	0.86425	0.94292	0.98978	0.932	0.95962
		1790.8	0.86638	0.9439	0.98978	0.93109	0.96083
		1788.76	0.86702	0.94352	0.98906	0.93084	0.96078
		1786.72	0.8669	0.94288	0.98833	0.93072	0.95998
		1784.68	0.86685	0.94319	0.9882	0.93039	0.9596
		1782.64	0.86665	0.94353	0.98841	0.92993	0.95937
		1780.6	0.86686	0.94337	0.9885	0.92965	0.95916
		1778.56	0.86761	0.94328	0.98839	0.9298	0.95943
		1776.52	0.86805	0.94253	0.98781	0.92971	0.95925
		1774.48	0.86823	0.94104	0.98685	0.92913	0.95798
		1772.44	0.86819	0.94057	0.98601	0.92838	0.95615
		1770.4	0.86762	0.94194	0.98545	0.92759	0.95552
		1768.36	0.8678	0.94319	0.98564	0.92687	0.95665
		1766.32	0.86892	0.94369	0.98661	0.92682	0.95821
		1764.28	0.86986	0.9434	0.9871	0.92712	0.95891
		1762.24	0.87081	0.94298	0.98699	0.92718	0.95905
		1760.2	0.87174	0.94335	0.98718	0.92756	0.95955
		1758.17	0.87241	0.94377	0.98761	0.92812	0.95984
		1756.13	0.87304	0.9437	0.98809	0.92799	0.96002
		1754.09	0.87293	0.94327	0.98829	0.92733	0.9604
		1752.05	0.87226	0.94245	0.98775	0.92584	0.9599
		1750.01	0.87223	0.94201	0.9872	0.92343	0.95869
		1747.97	0.87278	0.94247	0.98727	0.9219	0.9581
		1745.93	0.87267	0.94228	0.98697	0.92161	0.95773
		1743.89	0.87264	0.94174	0.98644	0.9218	0.95756
		1741.85	0.87364	0.94219	0.98671	0.92187	0.95787
		1739.81	0.87486	0.94268	0.98758	0.92155	0.958
		1737.77	0.87527	0.94214	0.9879	0.92187	0.95772
		1735.73	0.87536	0.9412	0.98758	0.92258	0.95712
		1733.69	0.87476	0.93979	0.9867	0.92134	0.95601
		1731.65	0.87332	0.93886	0.9851	0.91893	0.95517
		1729.61	0.87288	0.9392	0.98467	0.91764	0.9553
		1727.57	0.87353	0.93994	0.98634	0.91706	0.95625
		1725.53	0.87419	0.94017	0.98821	0.91673	0.95679
		1723.49	0.87416	0.93943	0.98895	0.91633	0.956
		1721.45	0.87352	0.93777	0.98889	0.9161	0.95436
		1719.41	0.87257	0.93556	0.98812	0.91511	0.95202
		1717.37	0.87151	0.93394	0.98654	0.91164	0.94859
		1715.33	0.87051	0.93413	0.98538	0.90855	0.94597
		1713.29	0.87007	0.93454	0.98543	0.90819	0.94513
		1711.25	0.87023	0.93453	0.98573	0.90832	0.94456
		1709.21	0.8698	0.93383	0.98575	0.90793	0.9433
		1707.17	0.86783	0.93226	0.98597	0.9065	0.94102
		1705.13	0.86552	0.93082	0.98617	0.90414	0.93829
		1703.1	0.86458	0.93042	0.98535	0.90241	0.93531
		1701.06	0.86387	0.92949	0.98348	0.90013	0.92948
		1699.02	0.86194	0.92657	0.98167	0.89648	0.92172
		1696.98	0.86077	0.92476	0.98139	0.89486	0.91849
		1694.94	0.86046	0.92484	0.98261	0.89375	0.9186
		1692.9	0.85894	0.92451	0.98401	0.89266	0.91982
		1690.86	0.85684	0.92309	0.98425	0.89206	0.92095
		1688.82	0.85524	0.92115	0.9837	0.89138	0.92174
		1686.78	0.85426	0.91966	0.98341	0.89069	0.92287
		1684.74	0.85174	0.91714	0.98281	0.88685	0.92344
		1682.7	0.84682	0.91267	0.98126	0.87972	0.92174
		1680.66	0.84388	0.90982	0.98067	0.87706	0.92103
		1678.62	0.84267	0.9085	0.98157	0.87691	0.922
		1676.58	0.84175	0.90742	0.98322	0.87646	0.92268
		1674.54	0.84017	0.90518	0.98372	0.87413	0.92179
		1672.5	0.83808	0.90243	0.98243	0.87153	0.92022
		1670.46	0.83492	0.89916	0.9803	0.8684	0.9175
		1668.42	0.83114	0.89528	0.97937	0.86434	0.91392
		1666.38	0.82944	0.89347	0.98075	0.86361	0.91272
		1664.34	0.82897	0.89295	0.98221	0.86406	0.9128
		1662.3	0.82789	0.89151	0.9827	0.86212	0.91202
		1660.26	0.82595	0.88913	0.98271	0.85953	0.91035
		1658.22	0.82421	0.88734	0.98257	0.8584	0.90843
		1656.18	0.82289	0.88612	0.98189	0.85818	0.90603
		1654.14	0.82075	0.88339	0.9804	0.85658	0.90218
		1652.1	0.81697	0.87903	0.97924	0.8512	0.89829
		1650.06	0.81546	0.87809	0.9792	0.84934	0.89749
		1648.02	0.81462	0.87808	0.97902	0.84866	0.89583
		1645.99	0.81309	0.87856	0.97958	0.84727	0.89301
		1643.95	0.81186	0.87902	0.98061	0.84838	0.89171
		1641.91	0.81116	0.87873	0.98094	0.8506	0.89059
		1639.87	0.81094	0.87872	0.98112	0.85245	0.88895
		1637.83	0.81105	0.87946	0.98129	0.85383	0.88665
		1635.79	0.81114	0.87993	0.98104	0.85358	0.88144
		1633.75	0.81119	0.87965	0.98093	0.85299	0.87538
		1631.71	0.81149	0.88022	0.98138	0.85433	0.87208
		1629.67	0.81211	0.88163	0.98195	0.85613	0.8689
		1627.63	0.81281	0.88294	0.98239	0.85754	0.86465
		1625.59	0.81338	0.88381	0.98261	0.85881	0.86086
		1623.55	0.81444	0.88518	0.98278	0.86019	0.85805
		1621.51	0.81578	0.88692	0.98294	0.8621	0.85583
		1619.47	0.81685	0.88819	0.9829	0.86488	0.85481
		1617.43	0.81882	0.88987	0.98303	0.86787	0.85536
		1615.39	0.82093	0.8917	0.98313	0.86935	0.85748
		1613.35	0.82119	0.89245	0.983	0.87016	0.86057
		1611.31	0.82109	0.89338	0.98347	0.87229	0.86464
		1609.27	0.82108	0.89447	0.98394	0.87522	0.86942
		1607.23	0.82027	0.89464	0.98351	0.87723	0.87444
		1605.19	0.81874	0.89429	0.98318	0.87826	0.87972
		1603.15	0.81655	0.89436	0.9833	0.87929	0.88514
		1601.11	0.81357	0.89511	0.98334	0.88077	0.89005
		1599.07	0.81075	0.89608	0.98378	0.88266	0.89416
		1597.03	0.80826	0.89679	0.98435	0.88454	0.89771
		1594.99	0.80493	0.89708	0.98425	0.88608	0.90092
		1592.95	0.80069	0.89653	0.9839	0.88713	0.90379
		1590.92	0.79627	0.89565	0.98395	0.88806	0.90625
		1588.88	0.79163	0.89556	0.98417	0.88914	0.90836
		1586.84	0.78654	0.89543	0.98398	0.89004	0.91003
		1584.8	0.78107	0.89397	0.98314	0.89062	0.91082
		1582.76	0.77568	0.89219	0.98263	0.89146	0.91092
		1580.72	0.77086	0.89129	0.98309	0.8925	0.91111
		1578.68	0.76662	0.89093	0.98351	0.89317	0.91132
		1576.64	0.76086	0.89006	0.98326	0.89327	0.91089
		1574.6	0.75325	0.88832	0.98303	0.8932	0.91013
		1572.56	0.74808	0.88694	0.9831	0.89376	0.90984
		1570.52	0.74368	0.886	0.98318	0.89419	0.90928
		1568.48	0.73813	0.88563	0.98311	0.89377	0.90766
		1566.44	0.73349	0.88621	0.9831	0.89402	0.9058
		1564.4	0.72959	0.88735	0.98333	0.89521	0.90409
		1562.36	0.72626	0.88838	0.98309	0.89632	0.90243
		1560.32	0.72322	0.88932	0.98176	0.89667	0.89965
		1558.28	0.71677	0.89052	0.98086	0.8953	0.89388
		1556.24	0.71176	0.89126	0.98154	0.89479	0.8913
		1554.2	0.70924	0.89206	0.9821	0.89542	0.89082
		1552.16	0.7074	0.89315	0.98277	0.89601	0.89005
		1550.12	0.7061	0.89452	0.98335	0.89638	0.88857
		1548.08	0.70491	0.89581	0.98342	0.89666	0.88649
		1546.04	0.704	0.89626	0.98203	0.89697	0.88403
		1544	0.70267	0.89594	0.97958	0.89736	0.88081
		1541.96	0.70061	0.89659	0.97883	0.89804	0.8778
		1539.92	0.69881	0.89936	0.98104	0.89838	0.87546
		1537.88	0.69886	0.90113	0.98318	0.89852	0.87386
		1535.84	0.70018	0.90092	0.98316	0.89892	0.87224
		1533.81	0.70138	0.89999	0.98194	0.89924	0.86964
		1531.77	0.70215	0.90025	0.98225	0.90036	0.8683
		1529.73	0.70322	0.90134	0.9834	0.90147	0.86819
		1527.69	0.70479	0.90171	0.98325	0.90127	0.86693
		1525.65	0.70668	0.90106	0.98231	0.90061	0.86537
		1523.61	0.70861	0.90019	0.98132	0.90072	0.86489
		1521.57	0.71095	0.89949	0.98044	0.90098	0.8651
		1519.53	0.7132	0.89834	0.98011	0.90051	0.86557
		1517.49	0.71607	0.89716	0.97995	0.89952	0.86672
		1515.45	0.72	0.89693	0.98077	0.89901	0.86962
		1513.41	0.72296	0.89711	0.98191	0.89919	0.87301
		1511.37	0.72468	0.89637	0.98166	0.89907	0.87476
		1509.33	0.72595	0.89443	0.97984	0.89802	0.87446
		1507.29	0.72874	0.89199	0.97855	0.89597	0.87577
		1505.25	0.73286	0.89077	0.98059	0.8962	0.88265
		1503.21	0.73512	0.89015	0.98205	0.89848	0.88793
		1501.17	0.7372	0.8892	0.98248	0.90047	0.89165
		1499.13	0.73988	0.88811	0.98269	0.90195	0.89533
		1497.09	0.74262	0.88706	0.98298	0.90272	0.89884
		1495.05	0.7447	0.88591	0.98364	0.903	0.9016
		1493.01	0.74627	0.88447	0.9839	0.90333	0.90326
		1490.97	0.74803	0.88226	0.98308	0.90334	0.90426
		1488.93	0.75064	0.88019	0.98224	0.90263	0.90652
		1486.89	0.7534	0.87991	0.98285	0.90219	0.91012
		1484.85	0.75532	0.8795	0.98345	0.90214	0.91274
		1482.81	0.75699	0.87781	0.98366	0.90171	0.91421
		1480.77	0.75883	0.87534	0.98387	0.90079	0.91507
		1478.74	0.76048	0.87298	0.98371	0.89986	0.91533
		1476.7	0.76188	0.8704	0.98289	0.89901	0.91476
		1474.66	0.76334	0.86629	0.98137	0.8976	0.91333
		1472.62	0.76523	0.86054	0.98031	0.89534	0.91187
		1470.58	0.76687	0.85696	0.98142	0.89447	0.91226
		1468.54	0.768	0.85571	0.98297	0.89531	0.91327
		1466.5	0.76931	0.85363	0.98339	0.89519	0.91276
		1464.46	0.77095	0.85029	0.98266	0.89263	0.91096
		1462.42	0.77246	0.84799	0.982	0.8905	0.91015
		1460.38	0.77377	0.84635	0.98133	0.88997	0.90967
		1458.34	0.77589	0.84359	0.97995	0.88868	0.90796
		1456.3	0.77934	0.84127	0.97947	0.88694	0.9071
		1454.26	0.78169	0.84171	0.98036	0.88773	0.90852
		1452.22	0.78316	0.84267	0.98117	0.88884	0.90963
		1450.18	0.78444	0.84335	0.98208	0.88936	0.91002
		1448.14	0.78513	0.84394	0.98279	0.88989	0.90977
		1446.1	0.78463	0.84449	0.98268	0.89067	0.90933
		1444.06	0.78339	0.84443	0.98208	0.89124	0.90913
		1442.02	0.78167	0.84352	0.98157	0.89136	0.90907
		1439.98	0.77964	0.84214	0.98133	0.8913	0.90919
		1437.94	0.77708	0.84047	0.98105	0.89068	0.90937
		1435.9	0.77322	0.8388	0.98088	0.88865	0.91006
		1433.86	0.76934	0.83764	0.98094	0.88678	0.91104
		1431.82	0.76547	0.83577	0.98047	0.88564	0.911
		1429.78	0.76071	0.83317	0.97974	0.88469	0.9108
		1427.74	0.75622	0.83184	0.97944	0.88462	0.91158
		1425.7	0.75224	0.83155	0.97906	0.88504	0.91198
		1423.67	0.74782	0.83065	0.97853	0.88502	0.91134
		1421.63	0.74387	0.82926	0.97822	0.8853	0.91059
		1419.59	0.74081	0.82771	0.97802	0.88614	0.90963
		1417.55	0.73789	0.82576	0.97869	0.8869	0.90857
		1415.51	0.73571	0.82424	0.98031	0.88829	0.90801
		1413.47	0.73379	0.82328	0.98144	0.88973	0.90717
		1411.43	0.7312	0.82259	0.98137	0.89029	0.90595
		1409.39	0.72809	0.82221	0.98098	0.89072	0.90501
		1407.35	0.72447	0.8225	0.9813	0.8914	0.90454
		1405.31	0.71919	0.82366	0.98156	0.89198	0.90456
		1403.27	0.71318	0.82525	0.98134	0.89287	0.90508
		1401.23	0.70805	0.82685	0.98137	0.89386	0.90528
		1399.19	0.70238	0.82882	0.98149	0.89407	0.90461
		1397.15	0.69638	0.83069	0.98125	0.89376	0.90376
		1395.11	0.69195	0.83206	0.98126	0.89369	0.90378
		1393.07	0.6893	0.83355	0.9815	0.89382	0.90459
		1391.03	0.68808	0.83439	0.98104	0.89394	0.90526
		1388.99	0.68745	0.83383	0.98013	0.89348	0.9052
		1386.95	0.68655	0.83253	0.98002	0.89208	0.90475
		1384.91	0.68602	0.83174	0.98091	0.89091	0.90505
		1382.87	0.6863	0.83139	0.98154	0.8906	0.90588
		1380.83	0.6867	0.83058	0.98131	0.88993	0.90626
		1378.79	0.68748	0.82874	0.98058	0.88841	0.90616
		1376.75	0.68911	0.82615	0.98016	0.88704	0.90624
		1374.71	0.69067	0.82318	0.98047	0.88599	0.90681
		1372.67	0.69177	0.81995	0.98093	0.88506	0.90798
		1370.63	0.69296	0.81668	0.98057	0.88458	0.90926
		1368.59	0.6942	0.8137	0.9798	0.88428	0.90983
		1366.56	0.69563	0.81252	0.97982	0.88467	0.91028
		1364.52	0.69712	0.8133	0.98039	0.88578	0.91101
		1362.48	0.69831	0.81469	0.98042	0.88619	0.91103
		1360.44	0.69936	0.81646	0.97995	0.88605	0.91052
		1358.4	0.70077	0.81819	0.97968	0.88627	0.91056
		1356.36	0.70291	0.81887	0.9797	0.88662	0.91134
		1354.32	0.70538	0.81831	0.97982	0.88712	0.9124
		1352.28	0.70752	0.81711	0.97993	0.88804	0.91319
		1350.24	0.70923	0.81596	0.98006	0.88906	0.9137
		1348.2	0.71058	0.81484	0.98038	0.88922	0.91433
		1346.16	0.7119	0.8135	0.98089	0.8883	0.91519
		1344.12	0.71347	0.81217	0.98101	0.88706	0.91549
		1342.08	0.71513	0.81041	0.98026	0.88547	0.91485
		1340.04	0.71685	0.80746	0.97895	0.8833	0.91399
		1338	0.71902	0.80421	0.97804	0.88174	0.91377
		1335.96	0.72151	0.80172	0.97806	0.88119	0.91438
		1333.92	0.72391	0.80001	0.97858	0.88132	0.91567
		1331.88	0.72666	0.79938	0.97894	0.88221	0.91703
		1329.84	0.72987	0.79992	0.9791	0.88304	0.91758
		1327.8	0.73284	0.80157	0.97943	0.88359	0.9177
		1325.76	0.73524	0.80392	0.97972	0.88374	0.91819
		1323.72	0.73709	0.80662	0.97949	0.88271	0.91852
		1321.68	0.73856	0.81006	0.97914	0.88107	0.91841
		1319.64	0.73969	0.81432	0.97908	0.87963	0.91829
		1317.6	0.73978	0.81848	0.97871	0.8782	0.91792
		1315.56	0.73831	0.82185	0.9782	0.87753	0.91738
		1313.52	0.73619	0.82493	0.97833	0.8783	0.9176
		1311.49	0.73406	0.82736	0.97857	0.87956	0.91863
		1309.45	0.73142	0.82805	0.97826	0.88035	0.9193
		1307.41	0.72849	0.82709	0.97787	0.88121	0.91933
		1305.37	0.72615	0.8253	0.97809	0.88302	0.91959
		1303.33	0.72454	0.82372	0.97886	0.88528	0.92023
		1301.29	0.72333	0.82259	0.97941	0.88689	0.92056
		1299.25	0.72301	0.82196	0.97947	0.88793	0.92063
		1297.21	0.72436	0.82278	0.97979	0.889	0.92117
		1295.17	0.72636	0.82509	0.98039	0.88979	0.92155
		1293.13	0.72811	0.82834	0.98074	0.89036	0.92116
		1291.09	0.7305	0.83264	0.98097	0.89102	0.92088
		1289.05	0.73331	0.83777	0.98118	0.89126	0.92097
		1287.01	0.73534	0.84302	0.98121	0.89087	0.92066
		1284.97	0.73633	0.8478	0.98115	0.89037	0.91995
		1282.93	0.73624	0.85212	0.98141	0.89027	0.91965
		1280.89	0.73478	0.85576	0.9816	0.89035	0.91963
		1278.85	0.7324	0.85821	0.98127	0.89013	0.91944
		1276.81	0.72988	0.85953	0.98094	0.8897	0.91948
		1274.77	0.72737	0.86051	0.98115	0.88943	0.91991
		1272.73	0.72497	0.8618	0.98173	0.88959	0.92023
		1270.69	0.72281	0.86299	0.98214	0.8895	0.92025
		1268.65	0.72141	0.8635	0.98211	0.88877	0.91987
		1266.61	0.72135	0.86392	0.98171	0.88803	0.91929
		1264.57	0.72272	0.86527	0.98144	0.88811	0.91921
		1262.53	0.72535	0.86729	0.98172	0.88916	0.91941
		1260.49	0.72844	0.86866	0.9822	0.89003	0.91891
		1258.45	0.73125	0.86896	0.98234	0.89003	0.91774
		1256.42	0.73402	0.86885	0.98213	0.89001	0.91655
		1254.38	0.73684	0.8689	0.98198	0.89058	0.91527
		1252.34	0.73904	0.86899	0.9821	0.8912	0.91389
		1250.3	0.74049	0.86882	0.98248	0.89164	0.91297
		1248.26	0.74188	0.86822	0.98261	0.8919	0.91241
		1246.22	0.74351	0.86735	0.98203	0.89178	0.91191
		1244.18	0.74521	0.86676	0.98134	0.89184	0.9115
		1242.14	0.74697	0.86693	0.98111	0.89246	0.91091
		1240.1	0.74878	0.86799	0.9812	0.89321	0.91041
		1238.06	0.75067	0.86995	0.98143	0.89391	0.9105
		1236.02	0.75223	0.87239	0.98179	0.89434	0.91018
		1233.98	0.75327	0.87473	0.98252	0.89466	0.9092
		1231.94	0.75486	0.87732	0.98346	0.89562	0.90911
		1229.9	0.75694	0.88056	0.98374	0.89688	0.90986
		1227.86	0.75799	0.88348	0.98303	0.89744	0.91019
		1225.82	0.75792	0.88571	0.98241	0.89762	0.91046
		1223.78	0.75734	0.88774	0.98251	0.89793	0.9112
		1221.74	0.75643	0.88956	0.98267	0.8984	0.91193
		1219.7	0.75533	0.89113	0.98269	0.89927	0.91243
		1217.66	0.75317	0.8919	0.98257	0.89995	0.9127
		1215.62	0.74924	0.89156	0.98254	0.89996	0.91302
		1213.58	0.74491	0.89071	0.98305	0.89991	0.91377
		1211.54	0.74189	0.8896	0.98367	0.89984	0.91491
		1209.5	0.74066	0.88795	0.9839	0.8991	0.91626
		1207.46	0.74056	0.88614	0.98342	0.89771	0.91744
		1205.42	0.74095	0.88519	0.98234	0.89636	0.91806
		1203.38	0.74243	0.88577	0.98171	0.896	0.91859
		1201.34	0.7448	0.88746	0.98185	0.89688	0.91939
		1199.31	0.74691	0.88976	0.9821	0.89819	0.9202
		1197.27	0.74889	0.89267	0.98227	0.89954	0.92088
		1195.23	0.75094	0.89567	0.98252	0.90104	0.92127
		1193.19	0.75268	0.89831	0.98291	0.90204	0.92157
		1191.15	0.75422	0.90047	0.98322	0.90218	0.92233
		1189.11	0.75598	0.90194	0.98346	0.90228	0.92333
		1187.07	0.7577	0.90249	0.98375	0.90228	0.92393
		1185.03	0.75876	0.90244	0.98363	0.90131	0.92386
		1182.99	0.75937	0.9025	0.98329	0.89976	0.92351
		1180.95	0.75995	0.90223	0.98311	0.89829	0.92304
		1178.91	0.76038	0.90018	0.98237	0.89627	0.92183
		1176.87	0.76129	0.89633	0.98143	0.89375	0.92055
		1174.83	0.76321	0.89107	0.98134	0.89111	0.91997
		1172.79	0.76505	0.88272	0.98134	0.88717	0.91898
		1170.75	0.76563	0.86915	0.98017	0.88107	0.9168
		1168.71	0.76547	0.84928	0.97762	0.8734	0.91432
		1166.67	0.7658	0.82314	0.97487	0.86491	0.91231
		1164.63	0.76664	0.79191	0.97289	0.85601	0.91021
		1162.59	0.76692	0.75747	0.97099	0.84755	0.90778
		1160.55	0.76665	0.72264	0.96934	0.84103	0.90551
		1158.51	0.76632	0.69099	0.96856	0.83682	0.90386
		1156.47	0.76578	0.66556	0.96782	0.83372	0.90307
		1154.43	0.76552	0.6492	0.96721	0.8316	0.9031
		1152.39	0.76554	0.6435	0.9675	0.83114	0.90345
		1150.35	0.7649	0.64696	0.96796	0.83148	0.90356
		1148.31	0.76422	0.6573	0.96787	0.83172	0.90365
		1146.27	0.76425	0.67291	0.96794	0.83187	0.90395
		1144.24	0.76426	0.69152	0.96872	0.83191	0.90436
		1142.2	0.76373	0.71041	0.96942	0.83186	0.90481
		1140.16	0.76286	0.72721	0.96951	0.83139	0.90507
		1138.12	0.76234	0.7401	0.96943	0.82975	0.90494
		1136.08	0.7623	0.74797	0.96899	0.82676	0.90446
		1134.04	0.76252	0.75147	0.96807	0.82265	0.9038
		1132	0.76317	0.75234	0.96734	0.81771	0.90298
		1129.96	0.76418	0.75134	0.96666	0.8122	0.90202
		1127.92	0.76546	0.74925	0.96563	0.80604	0.90114
		1125.88	0.76662	0.74765	0.96431	0.79936	0.90033
		1123.84	0.76732	0.74778	0.96289	0.7925	0.89952
		1121.8	0.76767	0.74946	0.96153	0.78585	0.89839
		1119.76	0.76784	0.75167	0.96025	0.77944	0.89658
		1117.72	0.76814	0.75403	0.95907	0.77238	0.89503
		1115.68	0.76879	0.75552	0.95816	0.76439	0.89402
		1113.64	0.76907	0.75444	0.95712	0.75646	0.89264
		1111.6	0.76869	0.75056	0.95517	0.74895	0.8908
		1109.56	0.76875	0.74493	0.95277	0.74212	0.88875
		1107.52	0.76954	0.73859	0.95113	0.73678	0.88683
		1105.48	0.77013	0.73225	0.95043	0.73256	0.88554
		1103.44	0.77035	0.72632	0.94976	0.72823	0.88473
		1101.4	0.77038	0.72112	0.94859	0.7233	0.88348
		1099.36	0.77052	0.71742	0.94774	0.71874	0.8817
		1097.32	0.77128	0.71518	0.94799	0.71534	0.88059
		1095.28	0.77227	0.71293	0.94854	0.71204	0.88012
		1093.24	0.77308	0.70935	0.94816	0.70801	0.87899
		1091.2	0.77377	0.70338	0.94695	0.7038	0.87715
		1089.16	0.77419	0.69307	0.94572	0.70005	0.87517
		1087.13	0.77439	0.67665	0.94465	0.69651	0.87275
		1085.09	0.77485	0.65492	0.9434	0.69193	0.87028
		1083.05	0.77573	0.63057	0.94225	0.68614	0.86848
		1081.01	0.77677	0.60801	0.94111	0.68045	0.86704
		1078.97	0.7775	0.59423	0.93964	0.67549	0.86581
		1076.93	0.77773	0.59554	0.93846	0.67079	0.86481
		1074.89	0.77795	0.61327	0.93824	0.66652	0.8641
		1072.85	0.77858	0.64122	0.93874	0.66373	0.86394
		1070.81	0.77928	0.66719	0.93904	0.6615	0.86394
		1068.77	0.77936	0.68068	0.93847	0.65798	0.86371
		1066.73	0.77888	0.67865	0.93698	0.65291	0.86318
		1064.69	0.77858	0.66438	0.93484	0.64639	0.86212
		1062.65	0.77829	0.64411	0.93247	0.63844	0.86079
		1060.61	0.77776	0.6232	0.93047	0.63039	0.86002
		1058.57	0.77769	0.60349	0.92919	0.62401	0.85995
		1056.53	0.7781	0.58515	0.92814	0.61927	0.85972
		1054.49	0.77804	0.56876	0.92657	0.61535	0.85908
		1052.45	0.77722	0.55428	0.92469	0.61227	0.85852
		1050.41	0.77663	0.54079	0.92369	0.61022	0.85811
		1048.37	0.77699	0.52748	0.92344	0.60867	0.85738
		1046.33	0.77774	0.51419	0.92288	0.60717	0.85663
		1044.29	0.77862	0.50104	0.92275	0.60592	0.85704
		1042.25	0.77961	0.48776	0.92329	0.60462	0.85772
		1040.21	0.77998	0.47374	0.92273	0.60214	0.85738
		1038.17	0.77954	0.4591	0.92056	0.59784	0.85698
		1036.13	0.77933	0.44389	0.91834	0.59282	0.8572
		1034.09	0.77979	0.42684	0.91691	0.58815	0.85724
		1032.06	0.78041	0.40845	0.91561	0.58382	0.85681
		1030.02	0.7813	0.39179	0.91419	0.58016	0.85632
		1027.98	0.7822	0.379	0.91334	0.57733	0.85556
		1025.94	0.78243	0.37035	0.91287	0.57538	0.85481
		1023.9	0.78196	0.36633	0.91214	0.57482	0.85464
		1021.86	0.78123	0.36792	0.91172	0.57539	0.85438
		1019.82	0.78078	0.37485	0.91228	0.576	0.85411
		1017.78	0.78059	0.38656	0.91334	0.57622	0.85512
		1015.74	0.78114	0.40227	0.91433	0.57694	0.8571
		1013.7	0.78273	0.41861	0.91554	0.57883	0.85919
		1011.66	0.7841	0.43042	0.91655	0.58106	0.8612
		1009.62	0.78475	0.43456	0.91635	0.58241	0.86226
		1007.58	0.78531	0.43245	0.91549	0.58241	0.8624
		1005.54	0.78603	0.42758	0.9151	0.58174	0.86324
		1003.5	0.78717	0.42164	0.91509	0.58121	0.86478
		1001.46	0.78847	0.41523	0.91484	0.58062	0.86583
		999.421	0.7893	0.41016	0.9145	0.57977	0.86653
		997.381	0.78985	0.40837	0.91466	0.57923	0.86725
		995.342	0.79056	0.41169	0.91523	0.57939	0.86806
		993.302	0.79093	0.42263	0.91559	0.5801	0.86917
		991.262	0.79019	0.44179	0.9156	0.58085	0.87031
		989.223	0.78874	0.46739	0.9159	0.58092	0.87116
		987.183	0.78702	0.4962	0.91661	0.58013	0.87179
		985.144	0.78538	0.52444	0.91699	0.57947	0.8727
		983.104	0.78479	0.55061	0.91709	0.57995	0.87438
		981.064	0.78536	0.57506	0.91753	0.58213	0.87643
		979.025	0.78675	0.59797	0.91836	0.58591	0.87837
		976.985	0.78889	0.61908	0.91944	0.59006	0.88008
		974.945	0.79079	0.63793	0.92069	0.59401	0.88153
		972.906	0.79214	0.65449	0.92202	0.59837	0.88288
		970.866	0.79334	0.66942	0.92359	0.60344	0.88431
		968.827	0.79368	0.68331	0.92507	0.60855	0.8857
		966.787	0.79298	0.69582	0.92588	0.61297	0.88698
		964.747	0.79199	0.70662	0.92684	0.61776	0.88808
		962.708	0.79119	0.71558	0.9286	0.62351	0.88849
		960.668	0.79058	0.72226	0.9301	0.62902	0.88837
		958.628	0.78943	0.72584	0.93077	0.6341	0.88868
		956.589	0.7878	0.7246	0.93157	0.63937	0.88945
		954.549	0.78742	0.71705	0.93299	0.64443	0.88977
		952.509	0.78889	0.70329	0.93435	0.64874	0.88951
		950.47	0.79075	0.68482	0.93518	0.65267	0.88977
		948.43	0.79218	0.66623	0.93562	0.65642	0.89092
		946.391	0.79276	0.65483	0.9359	0.66022	0.89174
		944.351	0.79232	0.65368	0.93627	0.66478	0.89194
		942.311	0.79174	0.65772	0.93679	0.66977	0.89243
		940.272	0.79089	0.66034	0.93756	0.67444	0.89304
		938.232	0.78892	0.66043	0.93875	0.67893	0.89345
		936.192	0.7862	0.6614	0.93986	0.6838	0.89382
		934.153	0.78353	0.66657	0.94049	0.68908	0.89412
		932.113	0.781	0.67666	0.94124	0.69424	0.89476
		930.073	0.7785	0.68964	0.94237	0.69922	0.89594
		928.034	0.77706	0.70276	0.94333	0.70417	0.89757
		925.994	0.77738	0.71446	0.94383	0.70846	0.8992
		923.955	0.77841	0.72455	0.94455	0.71226	0.90013
		921.915	0.77982	0.73361	0.9459	0.71662	0.90112
		919.875	0.78224	0.74154	0.94735	0.72133	0.90274
		917.836	0.78482	0.74754	0.94797	0.72512	0.90364
		915.796	0.78678	0.75187	0.9478	0.72758	0.90352
		913.756	0.78883	0.75549	0.94825	0.72956	0.90328
		911.717	0.79082	0.75817	0.94912	0.73155	0.90292
		909.677	0.79224	0.76014	0.94954	0.73303	0.90297
		907.637	0.79386	0.76323	0.94988	0.73394	0.90414
		905.598	0.79605	0.76774	0.95032	0.7352	0.9061
		903.558	0.79796	0.77257	0.95039	0.73697	0.9075
		901.519	0.79903	0.7769	0.94995	0.73816	0.90732
		899.479	0.79956	0.77999	0.94984	0.73808	0.90688
		897.439	0.80001	0.78207	0.95083	0.73723	0.90756
		895.4	0.80047	0.78285	0.95166	0.73635	0.90794
		893.36	0.80083	0.78213	0.95146	0.73603	0.90718
		891.32	0.80091	0.78167	0.95141	0.73576	0.90655
		889.281	0.80123	0.78267	0.95186	0.73463	0.90667
		887.241	0.80223	0.78458	0.95257	0.73404	0.90716
		885.201	0.80263	0.78577	0.95268	0.73445	0.90722
		883.162	0.80197	0.78557	0.9515	0.73406	0.9071
		881.122	0.80127	0.78486	0.95059	0.73269	0.90761
		879.083	0.80098	0.7834	0.95065	0.73076	0.90778
		877.043	0.80115	0.78051	0.95046	0.72841	0.90717
		875.003	0.80137	0.77712	0.94974	0.7265	0.90647
		872.964	0.80137	0.77362	0.94926	0.72515	0.90597
		870.924	0.80089	0.76935	0.94917	0.7236	0.90585
		868.884	0.79966	0.76545	0.94981	0.72225	0.90609
		866.845	0.79837	0.76267	0.95061	0.72181	0.90614
		864.805	0.7971	0.75902	0.9506	0.72145	0.90593
		862.765	0.79544	0.75457	0.95063	0.72099	0.90616
		860.726	0.79365	0.75171	0.95069	0.72111	0.9068
		858.686	0.79159	0.75035	0.95091	0.7215	0.90779
		856.647	0.78885	0.74935	0.95218	0.72178	0.90923
		854.607	0.78551	0.74805	0.95251	0.72221	0.90944
		852.567	0.78286	0.74618	0.95138	0.72315	0.90838
		850.528	0.78173	0.74485	0.95174	0.72502	0.90865
		848.488	0.78038	0.74425	0.95265	0.72682	0.90906
		846.448	0.77843	0.74374	0.95171	0.72712	0.90757
		844.409	0.77703	0.7434	0.95015	0.72664	0.90614
		842.369	0.7761	0.74381	0.94995	0.72686	0.90626
		840.33	0.77678	0.74533	0.95122	0.72861	0.90706
		838.29	0.77913	0.7474	0.95218	0.73127	0.90735
		836.25	0.7811	0.75036	0.95246	0.73362	0.908
		834.211	0.78251	0.75447	0.95281	0.73544	0.90978
		832.171	0.78394	0.75785	0.9529	0.73663	0.91068
		830.131	0.78536	0.75997	0.95312	0.73794	0.91015
		828.092	0.78643	0.76194	0.9544	0.74026	0.90971
		826.052	0.78666	0.76283	0.95627	0.74213	0.9092
		824.012	0.78665	0.7617	0.95707	0.74238	0.90794
		821.973	0.78741	0.75927	0.95603	0.74236	0.90662
		819.933	0.78827	0.75599	0.95464	0.74257	0.90594
		817.894	0.78836	0.75278	0.95391	0.74212	0.906
		815.854	0.78827	0.75133	0.95359	0.74211	0.90645
		813.814	0.78777	0.75213	0.95413	0.7435	0.90699
		811.775	0.78646	0.75363	0.95473	0.74563	0.90749
		809.735	0.78506	0.75406	0.95398	0.74783	0.9067
		807.695	0.78398	0.75316	0.95256	0.74867	0.90504
		805.656	0.78358	0.75201	0.95205	0.74795	0.90486
		803.616	0.78344	0.75118	0.95247	0.74756	0.90535
		801.576	0.78258	0.75013	0.95254	0.7482	0.90482
		799.537	0.78196	0.74886	0.95266	0.74923	0.90427
		797.497	0.78228	0.74778	0.95322	0.74975	0.90382
		795.458	0.78164	0.74637	0.95305	0.74933	0.90248
		793.418	0.7797	0.74478	0.95236	0.74899	0.90129
		791.378	0.7782	0.74404	0.95211	0.74953	0.90119
		789.339	0.7766	0.7437	0.95203	0.74995	0.90091
		787.299	0.77408	0.74237	0.95181	0.74962	0.89948
		785.259	0.77188	0.73949	0.95154	0.74918	0.8975
		783.22	0.77036	0.73627	0.95159	0.74963	0.89623
		781.18	0.76911	0.73456	0.95236	0.75098	0.89689
		779.14	0.76853	0.73391	0.95354	0.75148	0.89835
		777.101	0.76828	0.73194	0.95401	0.75074	0.89828
		775.061	0.76716	0.72931	0.95347	0.75004	0.89743
		773.022	0.76517	0.72782	0.95279	0.7496	0.89635
		770.982	0.7633	0.72582	0.95223	0.74886	0.89406
		768.942	0.76257	0.72184	0.95182	0.74787	0.89242
		766.903	0.76333	0.71593	0.95255	0.74758	0.89278
		764.863	0.76394	0.70759	0.95424	0.7477	0.89331
		762.823	0.76255	0.69689	0.9543	0.74666	0.89268
		760.784	0.76023	0.68638	0.95208	0.74474	0.8918
		758.744	0.75895	0.67845	0.9504	0.74336	0.89254
		756.705	0.75866	0.67279	0.95053	0.74247	0.89431
		754.665	0.75882	0.66898	0.95084	0.74181	0.89439
		752.625	0.75904	0.66725	0.95031	0.74149	0.8925
		750.586	0.75859	0.66784	0.9499	0.7412	0.89077
		748.546	0.75838	0.67235	0.95063	0.74122	0.89069
		746.506	0.7584	0.68004	0.95131	0.7417	0.89119
		744.467	0.75646	0.68668	0.95043	0.74182	0.89095
		742.427	0.75357	0.69097	0.94856	0.74159	0.89037
		740.387	0.7523	0.6937	0.94746	0.74155	0.88944
		738.348	0.7523	0.69511	0.94776	0.7413	0.88831
		736.308	0.75231	0.69542	0.94762	0.73951	0.88737
		734.269	0.7515	0.69491	0.94677	0.73691	0.88642
		732.229	0.74972	0.69463	0.94674	0.73629	0.88487
		730.189	0.74852	0.69469	0.94721	0.73729	0.88267
		728.15	0.74837	0.69419	0.94783	0.73719	0.88135
		726.11	0.74753	0.69311	0.94799	0.7352	0.88044
		724.07	0.74593	0.69187	0.9471	0.73249	0.87822
		722.031	0.74454	0.68986	0.9458	0.7303	0.8755
		719.991	0.74327	0.68607	0.94426	0.72903	0.87375
		717.951	0.7424	0.68097	0.94292	0.72842	0.87287
		715.912	0.74215	0.67522	0.94242	0.72755	0.87155
		713.872	0.74249	0.66839	0.94304	0.72574	0.86969
		711.833	0.74266	0.661	0.94487	0.72381	0.86862
		709.793	0.74141	0.65333	0.94595	0.72248	0.86735
		707.753	0.73979	0.64556	0.94524	0.72156	0.86536
		705.714	0.73977	0.64049	0.94464	0.72094	0.86461
		703.674	0.74014	0.63966	0.94452	0.72046	0.86482
		701.634	0.73917	0.64015	0.94338	0.72011	0.86369
		699.595	0.7379	0.64032	0.9412	0.7191	0.85993
		697.555	0.73743	0.64241	0.93931	0.71707	0.85548
		695.515	0.7372	0.6462	0.93877	0.71614	0.85388
		693.476	0.7364	0.64815	0.93922	0.71713	0.85557
		691.436	0.73494	0.64755	0.93892	0.71734	0.85765
		689.397	0.73324	0.64616	0.93765	0.71498	0.85774
		687.357	0.73196	0.64529	0.93776	0.71238	0.857
		685.317	0.7303	0.6451	0.93953	0.71191	0.85685
		683.278	0.72689	0.64453	0.94002	0.71232	0.85726
		681.238	0.72286	0.64403	0.93909	0.7122	0.85823
		679.198	0.71923	0.64426	0.93933	0.71142	0.85836
		677.159	0.71572	0.64397	0.93964	0.70992	0.85684
		675.119	0.71306	0.64318	0.93813	0.70845	0.85631
		673.079	0.71086	0.64253	0.93629	0.70749	0.85745
		671.04	0.70739	0.64141	0.93444	0.70542	0.85705
		669	0.70183	0.64	0.93178	0.69943	0.85373
		666.961	0.69604	0.64081	0.9307	0.69341	0.85126
		664.921	0.69244	0.64272	0.93209	0.69399	0.85226
		662.881	0.68969	0.64225	0.93374	0.69677	0.85353
		660.842	0.68788	0.63846	0.93461	0.69915	0.85341
		658.802	0.6876	0.63367	0.93401	0.70059	0.8528
		656.762	0.68859	0.63124	0.93241	0.70116	0.85352
		654.723	0.68981	0.63061	0.93163	0.70119	0.85516
		652.683	0.68972	0.62972	0.93181	0.69852	0.85473
		650.643	0.68869	0.62882	0.93092	0.69425	0.85139
		648.604	0.68823	0.62837	0.93003	0.69321	0.84863
		646.564	0.68934	0.62889	0.93192	0.69565	0.84946
		644.525	0.69184	0.63007	0.93483	0.69801	0.85178
		642.485	0.69405	0.63065	0.93549	0.69811	0.85234
		640.445	0.6947	0.63129	0.93483	0.69652	0.85179
		638.406	0.69362	0.63208	0.93337	0.69385	0.85074
		636.366	0.69277	0.63209	0.93052	0.69107	0.84843
		634.326	0.69399	0.63184	0.92868	0.69031	0.84606
		632.287	0.69475	0.63173	0.928	0.69046	0.84516
		630.247	0.69373	0.63247	0.92738	0.69038	0.84548
		628.208	0.69386	0.63336	0.92837	0.69085	0.84636
		626.168	0.69497	0.63186	0.92881	0.68878	0.8464
		624.128	0.69463	0.6282	0.9263	0.68299	0.8446
		622.089	0.69414	0.62365	0.92474	0.6792	0.84319
		620.049	0.69324	0.6169	0.92399	0.67852	0.84316
		618.009	0.6906	0.60764	0.92104	0.67591	0.84311
		615.97	0.68888	0.59777	0.91872	0.67111	0.84277
		613.93	0.68872	0.5879	0.91872	0.66737	0.84259
		611.89	0.68818	0.57747	0.91894	0.66373	0.84253
		609.851	0.68662	0.56739	0.91751	0.65807	0.84185
		607.811	0.68529	0.56082	0.91524	0.65158	0.84102
		605.772	0.68589	0.55931	0.91415	0.64591	0.84065
		603.732	0.68745	0.56091	0.91311	0.64152	0.84077
		601.692	0.68793	0.56326	0.91138	0.63791	0.84107
		599.653	0.6874	0.56598	0.91217	0.63612	0.84239
		597.613	0.68805	0.56933	0.91563	0.63741	0.84478
		595.573	0.68952	0.57109	0.91666	0.63835	0.84453
		593.534	0.68921	0.56876	0.91379	0.63636	0.84154
		591.494	0.68862	0.56346	0.9102	0.63343	0.83917
		589.454	0.68885	0.55773	0.90856	0.63373	0.83808
		587.415	0.68699	0.55041	0.90718	0.63646	0.83727
		585.375	0.6835	0.54069	0.90472	0.63502	0.83662
		583.336	0.68284	0.53101	0.90454	0.6307	0.83644
		581.296	0.685	0.52229	0.90658	0.62972	0.83651
		579.256	0.68546	0.51422	0.90749	0.6299	0.8374
		577.217	0.68418	0.50629	0.90698	0.62795	0.83882
		575.177	0.68368	0.49924	0.90477	0.62461	0.83886
		573.137	0.68315	0.49713	0.90165	0.6195	0.83696
		571.098	0.6824	0.501	0.9004	0.61401	0.83367
		569.058	0.68273	0.5073	0.90107	0.61055	0.83106
		567.018	0.6829	0.51277	0.90133	0.60706	0.83138
		564.979	0.68076	0.51708	0.89914	0.60126	0.83058
		562.939	0.67702	0.52298	0.89456	0.59494	0.82663
		560.9	0.67489	0.53105	0.89106	0.58976	0.82554
		558.86	0.67643	0.53873	0.89002	0.58589	0.82705
		556.82	0.67994	0.54546	0.8896	0.58277	0.82616
		554.781	0.68256	0.5517	0.88836	0.57875	0.82512
		552.741	0.68327	0.55533	0.88619	0.57467	0.82516
		550.701	0.68223	0.55664	0.88487	0.57233	0.82275
		548.662	0.68003	0.56056	0.88535	0.57189	0.82159
		546.622	0.67802	0.56702	0.88766	0.57239	0.82659
		544.582	0.6771	0.57018	0.89102	0.57131	0.83133
		542.543	0.6776	0.568	0.89334	0.56784	0.8292
		540.503	0.68045	0.56273	0.89405	0.56405	0.82465
		538.464	0.68355	0.55578	0.89242	0.56332	0.82307
		536.424	0.68333	0.5495	0.88868	0.56519	0.82296
		534.384	0.68044	0.54605	0.88642	0.56573	0.82242
		532.345	0.67676	0.54367	0.88549	0.56404	0.82149
		530.305	0.67299	0.5411	0.88318	0.56091	0.81905
		528.265	0.67096	0.5389	0.88107	0.55779	0.8155
		526.226	0.67161	0.53824	0.88115	0.55533	0.81361
		524.186	0.67185	0.5394	0.88259	0.5533	0.81377
		522.146	0.66953	0.54094	0.88311	0.5527	0.81482
		520.107	0.66768	0.54329	0.88292	0.55299	0.81619
		518.067	0.66841	0.54688	0.88383	0.55275	0.81603
		516.028	0.66955	0.54849	0.88652	0.55335	0.81519
		513.988	0.6703	0.54845	0.88906	0.55578	0.8167
		511.948	0.67114	0.54995	0.88732	0.55776	0.8198
		509.909	0.66975	0.55173	0.88336	0.55879	0.82038
		507.869	0.66626	0.55416	0.88084	0.56074	0.81748
		505.829	0.66524	0.55784	0.87844	0.56176	0.81554
		503.79	0.66745	0.55911	0.87783	0.56047	0.81531
		501.75	0.66912	0.55883	0.88039	0.56177	0.8149
		499.711	0.66796	0.56108	0.88369	0.56659	0.81572
		497.671	0.66553	0.56313	0.88555	0.56976	0.81729
		495.631	0.66507	0.56209	0.8856	0.57238	0.81863
		493.592	0.66676	0.56055	0.88501	0.57644	0.81969
		491.552	0.66743	0.56129	0.88526	0.57727	0.81964
		489.512	0.66761	0.56521	0.88912	0.57568	0.82031
		487.473	0.66902	0.57011	0.89482	0.57812	0.8218
		485.433	0.66763	0.57155	0.89547	0.58219	0.82141
		483.393	0.66297	0.56862	0.89111	0.58203	0.8194
		481.354	0.65861	0.56308	0.88684	0.5789	0.81642
		479.314	0.65375	0.55715	0.88591	0.57645	0.81359
		477.275	0.65185	0.55735	0.89069	0.5765	0.81374
		475.235	0.65506	0.56547	0.89591	0.57804	0.8161
		473.195	0.65565	0.57213	0.893	0.57696	0.81574
		471.156	0.65071	0.57151	0.88432	0.57389	0.81119
		469.116	0.6484	0.57143	0.88001	0.57242	0.80687
		467.076	0.65127	0.57572	0.88466	0.57258	0.80591
		465.037	0.65406	0.57971	0.89194	0.57477	0.80658
		462.997	0.65516	0.58172	0.89295	0.5769	0.80591
		460.957	0.65608	0.58428	0.89105	0.57619	0.80616
		458.918	0.65507	0.58888	0.8926	0.57499	0.80885
		456.878	0.65411	0.58932	0.89598	0.57743	0.8127
		454.839	0.65869	0.58311	0.89577	0.58215	0.81531
		452.799	0.66188	0.57809	0.89317	0.58486	0.81215
		450.759	0.65673	0.57514	0.89061	0.58452	0.80497
		448.72	0.6525	0.57184	0.886	0.5818	0.79945
		446.68	0.65501	0.56533	0.87971	0.57767	0.79655
		444.64	0.65577	0.55398	0.8753	0.57043	0.79515
		442.601	0.64911	0.54637	0.87523	0.5605	0.79274
		440.561	0.64295	0.55004	0.87647	0.55719	0.79147
		438.521	0.64446	0.5575	0.87699	0.5621	0.79756
		436.482	0.64919	0.55873	0.88026	0.56595	0.80673
		434.442	0.64958	0.5525	0.88223	0.56587	0.80686
		432.403	0.64253	0.54653	0.87915	0.56749	0.79981
		430.363	0.63467	0.54429	0.87573	0.57058	0.79432
		428.323	0.6364	0.54377	0.87692	0.57397	0.79391
		426.284	0.64464	0.54788	0.88096	0.58064	0.79904
		424.244	0.64709	0.55841	0.88108	0.58462	0.80363
		422.204	0.64518	0.57134	0.87933	0.5799	0.8084
		420.165	0.64847	0.58392	0.88034	0.57324	0.81891
		418.125	0.64857	0.57734	0.87912	0.57441	0.82344
		416.085	0.64315	0.55701	0.87691	0.57531	0.81555
		414.046	0.64433	0.54841	0.87657	0.56796	0.80475
		412.006	0.64728	0.54702	0.87576	0.56145	0.79825
		409.967	0.64448	0.54925	0.87747	0.56596	0.80101
		407.927	0.64249	0.55723	0.88875	0.57878	0.8074
		405.887	0.65109	0.55997	0.89894	0.58678	0.81006
		403.848	0.6642	0.54907	0.89563	0.58627	0.80995
		401.808	0.66312	0.53292	0.89148	0.58777	0.81213
		399.768	0.64767	0.52602	0.89807	0.5961	0.81582
		399.768	1	1	0.14374

## Sheet: Fig. 3b
Source data Fig. 3b		Nanomaterials colocalization with chloroplasts
Colocalization rates of Chl-QD with chloroplasts compared to MPA-QD and R-QD		Chl-QD (%)	MPA-QD (%)	R-QD (%)
		69.56	38.02	35.07
		73.07	34.42	39.72
		66.66	32.14	40.13
		56.14	34.111	35.1
		64.44	43.9	44.44
		85.96	39.39
		66.66	41.11
		87.5
		90.3
		72.5
		86.2
		75.7
	Average (% colocalization)	74.5575	37.5844	38.892
	SD	10.7869	4.23253	3.93654
one-way ANOVA based on Duncan’s multiple range test (two tailed)
P value	<0.0001
Test	P-value
Chl-QD vs. MPA-QD	<0.0001
Chl-QD vs. R-QD	<0.0001
MPA-QD vs. R-QD	0.961

## Sheet: Fig. 4b
Source data Fig. 4b
Detection of quantum dots in isolated chloroplasts by confocal microscopy and inductively coupled plasma – mass spectrometry (ICP-MS).		Concentration of QD core elements (Cd and Te) in isolated chloroplasts (ppm)
		Cd			Te
		Buffer	Chl-QD		Buffer	Chl-QD
		0.255	38.9789		0.34	14.2048
		0.425	31.2957		0.606	11.3575
		0.195006	38.0115		0.320787	15.553
		0.128263	22.586		0.255241	7.72899
		0.155836	29.5441		0.272159	11.2425
	Average (ppm)	0.231821	32.0832		0.358837	12.0174
	SD	0.118013	6.70745		0.142423	3.02952
Independent sample t-test
	Groups
	Cd	Te
P value	<0.0001	<0.0001

## Sheet: Fig. 5a
Source data Fig. 5a	CD-QD - Methyl viologen
Raw data from ITC measurements corresponding to thermograms (Top panel) and binding isotherms of CD-QD interacted with methyl viologen (Bottom panel).	Thermograms (Top panel)		Binding isotherm (Bottom panel)
	Time (s)	Thermal power (µcal/s)	Molar ratio	Enthalpy change (cal/mol)
	5	-0.000638432	98.4978	--
	6	-0.000664413	296.219	-46.6344
	7	-0.000160393	494.908	-36.8886
	8	-0.000346373	694.565	-27.3265
	9	0.000727647	895.19	-24.405
	10	0.00238	1096.78	-17.1947
	11	0.00223	1299.34	-18.9579
	12	0.00138	1502.87	-13.4614
	13	0.00141	1707.37	-17.9083
	14	-0.000512343	1912.83	-10.023
	15	-0.00186	2119.26	-9.57104
	16	-0.00268	2326.66	-9.83835
	17	-0.0017	2535.03	-3.4077
	18	-0.00109	2744.36	-3.5212
	19	-2.56216e-06	2954.67	-2.97232
	20	-0.000458606	3165.94	-4.54524
	21	0.000115217	3378.18	2.41197
	22	-0.0013	3591.38	-1.30781
	23	-0.00192	3805.56	0.1189
	24	-0.00368	4020.7	0.34012
	25	-0.00384	4236.81	0.85696
	26	-0.0038	4453.88	-0.54377
	27	-0.00294	4671.93	-1.14614
	28	-0.00195	--
	29	4.63903e-05
	30	0.000970918
	31	0.00108
	32	0.00144
	33	0.000494501
	34	0.000519029
	35	0.000843557
	36	0.00172
	37	0.00237
	38	0.00248
	39	0.00166
	40	0.00163
	41	0.0017
	42	0.00121
	43	0.00239
	44	0.00411
	45	0.00417
	46	0.00308
	47	0.00255
	48	0.000469174
	49	-0.000870631
	50	-0.00187
	51	-0.00187
	52	-0.0019
	53	-0.000763744
	54	5.90285e-05
	55	0.000901801
	56	0.000904573
	57	0.00101
	58	0.000820117
	59	-0.000625807
	60	-0.00133
	61	-0.00144
	62	-0.00136
	63	-0.00415
	64	-0.01291
	65	-0.02467
	66	-0.03502
	67	-0.04256
	68	-0.04573
	69	-0.03805
	70	-0.02689
	71	-0.01712
	72	-0.00959
	73	-0.00363
	74	-0.00138
	75	2.2799e-05
	76	0.000877912
	77	0.00119
	78	0.00102
	79	0.000263252
	80	-0.000331635
	81	-0.000206522
	82	-0.00091244
	83	-0.00147
	84	-0.00187
	85	-0.00196
	86	-0.00217
	87	-0.000952304
	88	-0.000668277
	89	0.000915054
	90	0.00117
	91	0.000869064
	92	-2.89306e-05
	93	0.000493075
	94	-0.0012
	95	-0.0023
	96	-0.00266
	97	-0.00329
	98	-0.00364
	99	-0.00316
	100	-0.0015
	101	-0.000684901
	102	0.000214146
	103	0.000663194
	104	0.000681722
	105	-0.000283108
	106	-0.000777937
	107	-0.00114
	108	-0.00227
	109	-0.00267
	110	-0.0023
	111	-0.00251
	112	-0.00314
	113	-0.00237
	114	-0.00151
	115	-0.000946526
	116	3.4359e-05
	117	0.000415244
	118	0.000206128
	119	-0.000982987
	120	-0.00224
	121	-0.00246
	122	-0.00227
	123	-0.00178
	124	-0.000985768
	125	0.000301622
	126	0.000109013
	127	0.000355812
	128	0.000411346
	129	0.000576881
	130	-0.000277584
	131	0.00025795
	132	0.000693485
	133	0.00018902
	134	-0.000105445
	135	0.00076009
	136	0.000735626
	137	0.000671162
	138	0.00153
	139	0.00244
	140	0.00268
	141	0.00336
	142	0.00357
	143	0.00324
	144	0.00292
	145	0.00237
	146	0.0015
	147	0.00118
	148	0.00129
	149	0.00146
	150	0.00128
	151	0.00113
	152	0.00102
	153	0.000855708
	154	-0.00032679
	155	-0.000519289
	156	-0.000651787
	157	-0.000564285
	158	-0.000757306
	159	0.000209614
	160	0.000676534
	161	0.00131
	162	0.0011
	163	0.00151
	164	0.0013
	165	0.00192
	166	0.00154
	167	0.0011
	168	-0.000145382
	169	-0.000300671
	170	-0.0016
	171	-0.00239
	172	-0.00247
	173	-0.00201
	174	-0.0022
	175	-0.00193
	176	-0.00113
	177	-0.000562642
	178	-0.000282123
	179	0.000688395
	180	0.000918458
	181	0.00058351
	182	0.000428561
	183	0.000453613
	184	-0.00173
	185	-0.00283
	186	-0.00349
	187	-0.00312
	188	-0.00292
	189	-0.00143
	190	-0.00024636
	191	0.000492503
	192	-5.8633e-05
	193	5.02306e-05
	194	-0.000380906
	195	-0.000432042
	196	0.000331572
	197	0.000304423
	198	-0.000832725
	199	-0.000489873
	200	-0.000237022
	201	-0.00022417
	202	0.000698681
	203	0.00252
	204	0.00305
	205	0.00325
	206	0.00232
	207	0.00254
	208	0.00418
	209	0.00582
	210	0.00616
	211	0.00706
	212	0.00577
	213	0.00173
	214	-0.00198
	215	-0.00337
	216	-0.00581
	217	-0.00573
	218	-0.00561
	219	-0.0048
	220	-0.00521
	221	-0.00411
	222	-0.00379
	223	-0.00221
	224	-0.00172
	225	-0.000915614
	226	-0.000698913
	227	-0.00193
	228	-0.00335
	229	-0.00337
	230	-0.00381
	231	-0.00331
	232	-0.00165
	233	-0.000620037
	234	4.39832e-05
	235	0.000456703
	236	0.000749422
	237	0.000762142
	238	0.00142
	239	0.000997581
	240	0.00105
	241	0.000671482
	242	-0.00141
	243	-0.01526
	244	-0.04351
	245	-0.07231
	246	-0.09616
	247	-0.11456
	248	-0.1171
	249	-0.10017
	250	-0.07902
	251	-0.05947
	252	-0.04207
	253	-0.02783
	254	-0.01749
	255	-0.01082
	256	-0.00838
	257	-0.00797
	258	-0.01035
	259	-0.01255
	260	-0.01551
	261	-0.01698
	262	-0.01756
	263	-0.01588
	264	-0.01374
	265	-0.01128
	266	-0.0088
	267	-0.00605
	268	-0.00391
	269	-0.0029
	270	-0.0016
	271	-0.000388387
	272	0.000564144
	273	0.000387107
	274	0.00057007
	275	0.00127
	276	0.00108
	277	0.000668959
	278	0.000831922
	279	0.000785891
	280	0.00065348
	281	0.00105
	282	0.000858658
	283	0.000946247
	284	0.0015
	285	0.00172
	286	0.0019
	287	0.00256
	288	0.00287
	289	0.00284
	290	0.00275
	291	0.00197
	292	0.00074217
	293	0.000476462
	294	-0.000989188
	295	-0.00221
	296	-0.00224
	297	-0.000352463
	298	0.000559779
	299	0.00178
	300	0.00195
	301	0.00186
	302	0.000762276
	303	0.000133297
	304	0.000194317
	305	0.000555338
	306	0.000776359
	307	0.00126
	308	0.00166
	309	0.00133
	310	0.00165
	311	0.0012
	312	0.00061793
	313	0.000288049
	314	0.000338167
	315	-1.71401e-06
	316	0.000838405
	317	0.000410202
	318	-0.000370938
	319	6.79232e-05
	320	0.000806784
	321	0.000885645
	322	0.00111
	323	0.00125
	324	0.000922227
	325	0.000665759
	326	0.000732578
	327	0.000309398
	328	0.000456217
	329	-1.69633e-05
	330	0.000369856
	331	-0.000783324
	332	-0.000946505
	333	-0.000233033
	334	9.05606e-05
	335	-0.000275845
	336	0.000947749
	337	0.00172
	338	0.00245
	339	0.00267
	340	0.00237
	341	0.000903063
	342	0.00024199
	343	-0.000829082
	344	-0.00107
	345	-0.000801227
	346	0.000277701
	347	0.00112
	348	0.00119
	349	0.000880331
	350	-0.000237442
	351	-0.00104
	352	-0.00159
	353	-0.00182
	354	-0.00201
	355	-0.00141
	356	-0.00117
	357	-0.00119
	358	-0.00147
	359	-0.00112
	360	-0.00125
	361	-0.000994817
	362	-0.00147
	363	-0.00121
	364	-0.001
	365	5.97413e-05
	366	0.000893434
	367	0.00185
	368	0.00234
	369	0.00326
	370	0.00298
	371	0.0017
	372	0.00129
	373	0.000827078
	374	-9.97582e-06
	375	-0.000267029
	376	0.000615917
	377	0.00128
	378	0.00176
	379	0.00198
	380	0.00104
	381	-0.000187917
	382	-0.000967526
	383	-0.00176
	384	-0.00187
	385	-0.000966355
	386	-8.95544e-05
	387	-0.000453974
	388	-0.000618394
	389	-0.000792814
	390	-0.00146
	391	-0.00162
	392	-0.000826074
	393	0.000188568
	394	-0.000442488
	395	0.000136456
	396	0.0009054
	397	0.00121
	398	0.000903287
	399	0.00102
	400	0.000511174
	401	-0.000174314
	402	-0.000713636
	403	-0.000282957
	404	7.77211e-05
	405	-0.000141601
	406	-0.00106
	407	-0.00147
	408	-0.00289
	409	-0.00424
	410	-0.00398
	411	-0.00319
	412	-0.00374
	413	-0.00299
	414	-0.00202
	415	-0.00255
	416	-0.00319
	417	-0.0025
	418	-0.00299
	419	-0.00301
	420	-0.00133
	421	-0.00134
	422	-0.00239
	423	-0.01406
	424	-0.04023
	425	-0.06652
	426	-0.08561
	427	-0.0994
	428	-0.09907
	429	-0.08048
	430	-0.05813
	431	-0.04001
	432	-0.02422
	433	-0.0112
	434	-0.00167
	435	0.00187
	436	0.00283
	437	0.000557779
	438	-0.00174
	439	-0.00486
	440	-0.00745
	441	-0.00934
	442	-0.01035
	443	-0.01155
	444	-0.01174
	445	-0.01049
	446	-0.00827
	447	-0.00666
	448	-0.0047
	449	-0.00318
	450	-0.00263
	451	-0.00236
	452	-0.00145
	453	-0.000802349
	454	-0.000456151
	455	8.86252e-05
	456	-0.000186599
	457	-0.000701823
	458	-0.00195
	459	-0.00215
	460	-0.00241
	461	-0.00219
	462	-0.00201
	463	-0.000773905
	464	0.000420436
	465	0.000804777
	466	0.00138
	467	0.00147
	468	0.0007578
	469	-0.000687767
	470	-0.00136
	471	-0.00159
	472	-0.00105
	473	-0.000596314
	474	-0.00029095
	475	8.44132e-05
	476	0.000479777
	477	-0.000173631
	478	-0.000315735
	479	-0.000457839
	480	-0.000629944
	481	-0.000762048
	482	0.000295848
	483	0.000593743
	484	0.000241639
	485	0.000153282
	486	0.000455434
	487	0.000177585
	488	-0.000440263
	489	0.000511889
	490	0.00132
	491	0.00107
	492	0.000849955
	493	0.00167
	494	0.0017
	495	0.00128
	496	0.00068197
	497	0.00124
	498	0.00137
	499	0.00141
	500	0.00143
	501	0.00173
	502	0.00133
	503	0.0017
	504	0.00241
	505	0.00274
	506	0.00284
	507	0.0028
	508	0.00201
	509	0.000804625
	510	0.000935846
	511	0.00145
	512	-1.17124e-05
	513	-0.000810492
	514	-0.000689271
	515	-0.00128
	516	-0.00202
	517	-0.000793185
	518	0.000343086
	519	0.000589356
	520	0.000405627
	521	0.000181898
	522	-1.18316e-05
	523	-0.000282459
	524	-0.00019256
	525	0.000267339
	526	0.00112
	527	0.00132
	528	0.000837036
	529	1.69348e-05
	530	-0.000472627
	531	-0.00126
	532	-0.000868516
	533	-0.00012646
	534	0.000675596
	535	0.000397651
	536	0.000369707
	537	1.76271e-06
	538	-0.000815765
	539	-0.00127
	540	-0.00091036
	541	-0.000617658
	542	-0.00144
	543	-0.00198
	544	-0.00221
	545	-0.00152
	546	-0.00124
	547	-0.000752373
	548	0.000719874
	549	0.000752122
	550	0.000134369
	551	-0.000523383
	552	-0.000791136
	553	-0.00144
	554	-0.00144
	555	-0.00119
	556	-0.000675175
	557	-0.000183809
	558	0.000257557
	559	0.000808922
	560	0.000430288
	561	5.08957e-05
	562	0.000381348
	563	-7.81999e-05
	564	-0.000927748
	565	-0.000517296
	566	0.000803157
	567	0.00116
	568	0.00167
	569	0.00244
	570	0.00194
	571	0.000802354
	572	-0.000218144
	573	-0.000988642
	574	-0.00179
	575	-0.00171
	576	-0.00103
	577	-1.28219e-05
	578	2.53293e-05
	579	0.00039348
	580	0.000501632
	581	0.000559783
	582	-0.000732066
	583	-0.000323938
	584	-0.000827403
	585	-0.000580868
	586	-0.00123
	587	-0.000217798
	588	-0.000691264
	589	0.000435271
	590	0.000821806
	591	0.00103
	592	0.000902487
	593	0.00146
	594	0.000312167
	595	-0.000562994
	596	-0.0013
	597	-0.00115
	598	-0.000398474
	599	0.000424887
	600	0.00123
	601	0.00223
	602	0.00245
	603	-0.0065
	604	-0.02828
	605	-0.05201
	606	-0.06979
	607	-0.08282
	608	-0.08304
	609	-0.06621
	610	-0.04478
	611	-0.02631
	612	-0.0118
	613	-0.00103
	614	0.00511
	615	0.00837
	616	0.00731
	617	0.00346
	618	-0.000560602
	619	-0.00515
	620	-0.00967
	621	-0.01191
	622	-0.01248
	623	-0.01218
	624	-0.01028
	625	-0.00822
	626	-0.00659
	627	-0.00532
	628	-0.00486
	629	-0.00371
	630	-0.00242
	631	-0.00255
	632	-0.00209
	633	-0.000987845
	634	-0.000612895
	635	-0.000187946
	636	0.000737003
	637	0.00121
	638	0.000493043
	639	0.000145824
	640	-0.0014
	641	-0.00215
	642	-0.00186
	643	-0.00194
	644	-0.00148
	645	-0.000880005
	646	-0.00112
	647	-0.00198
	648	-0.00133
	649	-0.00129
	650	-0.000746799
	651	-0.000536158
	652	-0.000556375
	653	-6.72422e-05
	654	-0.00025811
	655	-0.000698977
	656	-0.000439845
	657	5.92876e-05
	658	-0.00093158
	659	-0.0014
	660	-0.000193617
	661	0.000255202
	662	0.000694021
	663	0.00128
	664	0.00136
	665	0.000860479
	666	0.000299298
	667	4.84525e-05
	668	0.000288207
	669	0.00143
	670	0.00149
	671	0.00232
	672	0.00257
	673	0.00198
	674	0.000366734
	675	-0.00102
	676	-0.0016
	677	-0.00172
	678	-0.00123
	679	-0.000436977
	680	0.00144
	681	0.00318
	682	0.0042
	683	0.00478
	684	0.00519
	685	0.00418
	686	0.00346
	687	0.00163
	688	0.000805581
	689	6.863e-05
	690	-0.000148107
	691	-0.00148
	692	-0.00175
	693	-0.00192
	694	-0.00114
	695	-0.000380896
	696	7.25459e-05
	697	0.000825988
	698	-9.19417e-05
	699	-0.00175
	700	-0.00269
	701	-0.00366
	702	-0.00414
	703	-0.00313
	704	-0.00251
	705	-0.00201
	706	-0.00146
	707	-0.0013
	708	-0.00117
	709	-0.00119
	710	-0.00129
	711	-0.000881014
	712	2.86275e-05
	713	0.000116948
	714	0.000874776
	715	0.000852603
	716	0.000950431
	717	0.000428258
	718	-0.000603914
	719	-0.00109
	720	-0.000868374
	721	-0.00105
	722	-0.000754599
	723	0.000572288
	724	0.00148
	725	0.000966063
	726	0.0012
	727	0.00167
	728	0.00156
	729	0.000813415
	730	0.000950172
	731	0.000896928
	732	1.36847e-05
	733	-0.000999559
	734	-0.00146
	735	-0.000926046
	736	-0.00161
	737	-0.00192
	738	-0.00156
	739	-0.0004879
	740	-0.000410858
	741	0.000656185
	742	0.00198
	743	0.00346
	744	0.00323
	745	0.00252
	746	0.00212
	747	0.00154
	748	0.000100398
	749	-0.000291634
	750	0.000486335
	751	0.000624907
	752	0.000733734
	753	0.000222561
	754	0.000201388
	755	-0.00114
	756	-0.0016
	757	-0.00281
	758	-0.00252
	759	-0.00222
	760	-0.00106
	761	-0.000815389
	762	-0.000196099
	763	-0.00057681
	764	-0.00078752
	765	-0.00104
	766	-0.00111
	767	-0.000378398
	768	0.00122
	769	0.0018
	770	0.00164
	771	0.00184
	772	0.00173
	773	0.000672376
	774	9.36938e-05
	775	0.000515162
	776	0.00010663
	777	0.000358097
	778	0.00109
	779	0.00164
	780	0.00102
	781	0.000824352
	782	0.000467176
	783	-0.0053
	784	-0.02407
	785	-0.04546
	786	-0.06121
	787	-0.07295
	788	-0.07613
	789	-0.06268
	790	-0.0427
	791	-0.02632
	792	-0.01335
	793	-0.00277
	794	0.00415
	795	0.00628
	796	0.00628
	797	0.00475
	798	0.00202
	799	-0.00159
	800	-0.00403
	801	-0.00656
	802	-0.00813
	803	-0.00875
	804	-0.00902
	805	-0.00809
	806	-0.00597
	807	-0.00407
	808	-0.00251
	809	-0.000237965
	810	0.000678493
	811	0.000514951
	812	-0.000297672
	813	-0.0012
	814	-0.0025
	815	-0.00272
	816	-0.00213
	817	-0.00231
	818	-0.00238
	819	-0.00122
	820	-0.00107
	821	-0.00185
	822	-0.00165
	823	-0.000820689
	824	-0.00194
	825	-0.00184
	826	-0.00142
	827	-0.00151
	828	-0.0019
	829	-0.00188
	830	-0.00218
	831	-0.00318
	832	-0.00279
	833	-0.00228
	834	-0.0008595
	835	0.000411618
	836	0.00228
	837	0.00304
	838	0.00287
	839	0.00215
	840	0.0016
	841	0.000508327
	842	0.000270538
	843	0.00132
	844	0.00174
	845	0.0014
	846	0.0019
	847	0.0018
	848	0.000772077
	849	0.000565667
	850	0.000521203
	851	0.000637118
	852	0.000203033
	853	-0.000141052
	854	-0.000515137
	855	3.07783e-05
	856	-0.000213307
	857	-0.000147017
	858	0.000160516
	859	0.000298049
	860	0.000195582
	861	0.000833115
	862	0.00127
	863	0.00125
	864	0.00199
	865	0.00144
	866	0.000341897
	867	-0.000679883
	868	-0.00129
	869	-0.00203
	870	-0.00165
	871	-0.000997002
	872	-0.000538791
	873	-0.000320988
	874	-0.000973185
	875	-0.00112
	876	-0.00049758
	877	-0.000109777
	878	-0.000391974
	879	0.000615829
	880	-0.000396788
	881	-0.00199
	882	-0.00224
	883	-0.00177
	884	-0.00152
	885	-6.28142e-05
	886	0.000813981
	887	0.000970775
	888	0.000976705
	889	0.000232435
	890	-0.000411836
	891	-0.000766107
	892	-0.00105
	893	-0.00131
	894	-0.00164
	895	-0.00185
	896	-0.00117
	897	-0.000983466
	898	-0.0011
	899	-0.00083358
	900	-0.000278637
	901	-0.000273694
	902	0.000291249
	903	0.00139
	904	0.00283
	905	0.00283
	906	0.00313
	907	0.00266
	908	0.0017
	909	-6.38409e-05
	910	0.000991149
	911	0.00108
	912	0.000931786
	913	0.000827106
	914	0.00163
	915	-2.25585e-06
	916	-0.00108
	917	-0.00129
	918	-0.000866387
	919	-0.000661296
	920	0.000193795
	921	0.000728886
	922	0.0013
	923	0.000479069
	924	-4.58403e-05
	925	-0.000430749
	926	-0.000696327
	927	-0.000682086
	928	0.000522155
	929	0.000516396
	930	-0.000259364
	931	1.4877e-05
	932	-0.000450882
	933	-0.00102
	934	-0.000714097
	935	-0.000181293
	936	-0.00152
	937	-0.00172
	938	-0.00122
	939	-0.00127
	940	-0.000137271
	941	0.00072458
	942	0.00137
	943	0.00102
	944	0.000808028
	945	-5.08222e-05
	946	-0.000279673
	947	-0.00138
	948	-0.000787374
	949	6.21232e-05
	950	0.000571571
	951	0.00147
	952	0.00155
	953	0.000989914
	954	-0.000210638
	955	-0.000101191
	956	0.000297552
	957	0.0012
	958	0.00188
	959	0.00274
	960	0.00209
	961	0.00132
	962	0.00177
	963	-0.00423
	964	-0.02266
	965	-0.0428
	966	-0.05708
	967	-0.06728
	968	-0.06792
	969	-0.05248
	970	-0.03324
	971	-0.01666
	972	-0.00434
	973	0.00481
	974	0.00992
	975	0.01248
	976	0.01106
	977	0.0087
	978	0.00493
	979	0.00175
	980	-0.00144
	981	-0.00342
	982	-0.00574
	983	-0.0058
	984	-0.00545
	985	-0.00505
	986	-0.00465
	987	-0.00287
	988	-0.00267
	989	-0.00254
	990	-0.000753429
	991	-0.00022873
	992	-6.40314e-05
	993	0.000140667
	994	0.000253822
	995	-0.000246013
	996	-5.84798e-06
	997	0.000504317
	998	0.00158
	999	0.00143
	1000	0.00125
	1001	0.000264977
	1002	-0.00167
	1003	-0.00316
	1004	-0.0039
	1005	-0.00423
	1006	-0.00393
	1007	-0.00388
	1008	-0.00372
	1009	-0.0038
	1010	-0.00364
	1011	-0.0036
	1012	-0.0029
	1013	-0.00267
	1014	-0.00116
	1015	-0.000642851
	1016	0.000387365
	1017	0.000926368
	1018	0.00122
	1019	0.000662185
	1020	0.000680094
	1021	0.000748003
	1022	0.00106
	1023	0.00143
	1024	0.0013
	1025	0.000950141
	1026	0.000928598
	1027	0.000597055
	1028	3.55114e-05
	1029	0.00116
	1030	0.00125
	1031	0.00152
	1032	0.00194
	1033	0.00121
	1034	0.000722542
	1035	0.000653716
	1036	-6.511e-05
	1037	-0.000143936
	1038	0.000837238
	1039	0.000428412
	1040	0.000322567
	1041	0.000537939
	1042	0.00105
	1043	0.00112
	1044	0.0013
	1045	0.00236
	1046	0.00257
	1047	0.00313
	1048	0.00365
	1049	0.00269
	1050	0.000591804
	1051	-0.00112
	1052	-0.00249
	1053	-0.00317
	1054	-0.00268
	1055	-0.00102
	1056	0.000721397
	1057	0.00177
	1058	0.0021
	1059	0.00242
	1060	0.00197
	1061	0.00102
	1062	0.000323132
	1063	0.000332632
	1064	0.000722626
	1065	0.00153
	1066	0.00218
	1067	0.00178
	1068	0.00126
	1069	0.00128
	1070	0.00032366
	1071	-1.26648e-05
	1072	0.00039101
	1073	0.000474686
	1074	0.000148361
	1075	-0.000177964
	1076	-0.000574288
	1077	-0.000940613
	1078	-0.000505477
	1079	-0.000499669
	1080	-0.000303861
	1081	1.19476e-05
	1082	-0.000322244
	1083	-0.000676436
	1084	-0.000690628
	1085	-0.000254759
	1086	-0.000618191
	1087	-0.000611622
	1088	-0.000895054
	1089	-0.00135
	1090	-0.00112
	1091	-0.00021535
	1092	2.12184e-05
	1093	0.00102
	1094	0.00198
	1095	0.00125
	1096	0.000246653
	1097	1.29801e-05
	1098	-0.00104
	1099	-0.00195
	1100	-0.00195
	1101	-0.00173
	1102	-0.00189
	1103	-0.00134
	1104	-0.00141
	1105	-0.0012
	1106	-0.00116
	1107	-0.000711474
	1108	-0.000496626
	1109	0.000117236
	1110	-4.89025e-05
	1111	0.000324959
	1112	0.000698821
	1113	-0.000207317
	1114	-0.000183455
	1115	-0.000289593
	1116	-0.00044645
	1117	-0.000843678
	1118	0.000119093
	1119	0.000801865
	1120	0.0018
	1121	0.00234
	1122	0.00218
	1123	0.0009729
	1124	-0.00080528
	1125	-0.00224
	1126	-0.00282
	1127	-0.0026
	1128	-0.000708004
	1129	0.000573816
	1130	0.000995635
	1131	0.00144
	1132	0.00155
	1133	0.000319002
	1134	-0.000100032
	1135	6.09337e-05
	1136	2.18994e-05
	1137	-0.000287135
	1138	0.000513831
	1139	-5.58313e-05
	1140	-0.00118
	1141	-0.00145
	1142	-0.00105
	1143	-0.00567
	1144	-0.02067
	1145	-0.03987
	1146	-0.05357
	1147	-0.06189
	1148	-0.06268
	1149	-0.04942
	1150	-0.02875
	1151	-0.01318
	1152	-0.00211
	1153	0.00579
	1154	0.01027
	1155	0.0119
	1156	0.01048
	1157	0.00808
	1158	0.00457
	1159	0.00112
	1160	-0.00171
	1161	-0.0033
	1162	-0.00567
	1163	-0.00762
	1164	-0.008
	1165	-0.00867
	1166	-0.00892
	1167	-0.00808
	1168	-0.00605
	1169	-0.00433
	1170	-0.00328
	1171	-0.00206
	1172	-0.00109
	1173	-0.00152
	1174	-0.00236
	1175	-0.00252
	1176	-0.00244
	1177	-0.00242
	1178	-0.00156
	1179	-0.00109
	1180	-0.000848697
	1181	-0.00163
	1182	-0.00165
	1183	-0.00232
	1184	-0.00214
	1185	-0.00222
	1186	-0.00133
	1187	-0.00138
	1188	-0.00109
	1189	-0.000976629
	1190	0.000130091
	1191	0.000206812
	1192	0.000913638
	1193	0.00143
	1194	0.00138
	1195	0.000754322
	1196	0.000441216
	1197	-8.18891e-05
	1198	-0.000184995
	1199	-7.80972e-05
	1200	-0.000500412
	1201	-0.000342727
	1202	-0.000165042
	1203	-0.000127357
	1204	0.000170328
	1205	-0.000231987
	1206	0.000245698
	1207	0.000163911
	1208	0.000162922
	1209	-0.000488068
	1210	0.000660942
	1211	0.000379952
	1212	-0.000261038
	1213	-0.000592028
	1214	3.69824e-05
	1215	-0.000312533
	1216	0.000468335
	1217	0.00114
	1218	0.00104
	1219	0.00049094
	1220	-0.000188191
	1221	-0.000537323
	1222	-0.00142
	1223	-0.00126
	1224	-0.00122
	1225	0.000283551
	1226	-0.00062326
	1227	0.00016993
	1228	0.000863119
	1229	0.00148
	1230	0.00114
	1231	0.00148
	1232	0.00188
	1233	0.000699361
	1234	-0.000744577
	1235	-0.000598515
	1236	0.000287548
	1237	0.00058361
	1238	0.00113
	1239	0.00163
	1240	0.000690973
	1241	0.000520116
	1242	0.000559259
	1243	0.00132
	1244	0.00255
	1245	0.00407
	1246	0.00328
	1247	0.00191
	1248	0.00076312
	1249	-0.00161
	1250	-0.003
	1251	-0.00341
	1252	-0.00322
	1253	-0.00312
	1254	-0.00189
	1255	-0.000999825
	1256	-0.000326434
	1257	0.000656957
	1258	0.00175
	1259	0.00251
	1260	0.00162
	1261	0.000911802
	1262	-0.000443706
	1263	-0.00131
	1264	-0.0017
	1265	-0.00128
	1266	-0.00105
	1267	-0.000141248
	1268	-0.000796362
	1269	-0.000821165
	1270	-0.00119
	1271	-0.000510771
	1272	-1.55742e-05
	1273	0.000849623
	1274	0.00022482
	1275	0.00117
	1276	0.000985825
	1277	0.00139
	1278	0.0009575
	1279	0.00113
	1280	0.000509176
	1281	0.000485013
	1282	0.000420851
	1283	0.000296778
	1284	0.000492872
	1285	0.000598966
	1286	0.000325061
	1287	-0.000448845
	1288	-0.000242751
	1289	-0.000496657
	1290	-0.000590563
	1291	-0.000354785
	1292	-0.00121
	1293	-0.00161
	1294	-0.0019
	1295	-0.00168
	1296	-0.00197
	1297	-0.000580777
	1298	0.000434794
	1299	0.00166
	1300	0.00224
	1301	0.00321
	1302	0.00323
	1303	0.00265
	1304	0.00231
	1305	0.00102
	1306	-9.61745e-05
	1307	-0.001
	1308	-0.000478793
	1309	-0.000375102
	1310	-8.14108e-05
	1311	-0.00031772
	1312	-0.000404029
	1313	-0.00158
	1314	-0.00186
	1315	-0.00148
	1316	-0.00158
	1317	-0.00122
	1318	-0.000463674
	1319	4.7624e-05
	1320	0.000278922
	1321	0.00115
	1322	0.00163
	1323	0.000245889
	1324	-0.01237
	1325	-0.03152
	1326	-0.04563
	1327	-0.05313
	1328	-0.05673
	1329	-0.04683
	1330	-0.02749
	1331	-0.01123
	1332	-0.000681544
	1333	0.00816
	1334	0.01279
	1335	0.01377
	1336	0.01255
	1337	0.00962
	1338	0.0058
	1339	0.0019
	1340	-0.00176
	1341	-0.00457
	1342	-0.00694
	1343	-0.00773
	1344	-0.00645
	1345	-0.00574
	1346	-0.0052
	1347	-0.00342
	1348	-0.0023
	1349	-0.00223
	1350	-0.000987765
	1351	0.000579716
	1352	0.000443379
	1353	6.66275e-05
	1354	0.000219876
	1355	-0.000336875
	1356	-0.0012
	1357	-0.0012
	1358	-0.000997129
	1359	-0.00146
	1360	-0.000256539
	1361	0.00129
	1362	0.00112
	1363	0.00138
	1364	0.00105
	1365	1.69335e-05
	1366	-0.00195
	1367	-0.00242
	1368	-0.00336
	1369	-0.00185
	1370	-0.00157
	1371	-0.00115
	1372	-0.000400583
	1373	-0.000266875
	1374	-0.0011
	1375	-0.00142
	1376	-0.00123
	1377	-0.00135
	1378	-0.00166
	1379	-0.00166
	1380	-0.000950425
	1381	-0.000871565
	1382	-0.00022454
	1383	0.00058051
	1384	0.00061556
	1385	0.00032061
	1386	0.000375661
	1387	-0.000569289
	1388	-0.000984239
	1389	-0.000529189
	1390	-0.000126205
	1391	-8.35124e-05
	1392	0.000949181
	1393	0.00219
	1394	0.00329
	1395	0.00276
	1396	0.00278
	1397	0.00252
	1398	0.00216
	1399	0.00155
	1400	0.00233
	1401	0.002
	1402	0.00158
	1403	0.00135
	1404	0.000572058
	1405	-0.000447598
	1406	-0.000967779
	1407	-0.00171
	1408	-0.00208
	1409	-0.00189
	1410	-0.00177
	1411	-0.000638684
	1412	-8.99305e-06
	1413	0.000278749
	1414	0.00031649
	1415	0.000214232
	1416	-0.000298026
	1417	0.000169715
	1418	-0.000132543
	1419	2.51989e-05
	1420	0.000771927
	1421	0.000577447
	1422	7.29681e-05
	1423	0.000188489
	1424	0.00035401
	1425	-0.00029047
	1426	0.000615051
	1427	0.000380572
	1428	0.000673967
	1429	0.000806992
	1430	0.000990017
	1431	0.000333041
	1432	0.000816066
	1433	0.000839091
	1434	0.000252116
	1435	0.000134379
	1436	-0.000235684
	1437	-0.00122
	1438	-0.00198
	1439	-0.00232
	1440	-0.00272
	1441	-0.00237
	1442	-0.000676068
	1443	8.16575e-05
	1444	-1.85365e-06
	1445	0.000214635
	1446	-0.000368876
	1447	-0.00167
	1448	-0.00258
	1449	-0.00242
	1450	-0.00194
	1451	-0.00109
	1452	-0.000605969
	1453	-0.000302439
	1454	-0.00048891
	1455	-0.00128
	1456	-0.00226
	1457	-0.00266
	1458	-0.00265
	1459	-0.0027
	1460	-0.00172
	1461	-0.00103
	1462	-0.00138
	1463	-0.00144
	1464	-0.00159
	1465	-0.00248
	1466	-0.00289
	1467	-0.00234
	1468	-0.0025
	1469	-0.00269
	1470	-0.00264
	1471	-0.00304
	1472	-0.00424
	1473	-0.00479
	1474	-0.00395
	1475	-0.00337
	1476	-0.00233
	1477	2.34002e-05
	1478	0.00175
	1479	0.00297
	1480	0.0042
	1481	0.00533
	1482	0.00615
	1483	0.00781
	1484	0.00884
	1485	0.00921
	1486	0.00968
	1487	0.00879
	1488	0.00704
	1489	0.00507
	1490	0.00391
	1491	0.00247
	1492	0.00256
	1493	0.00195
	1494	0.00129
	1495	0.00112
	1496	0.00179
	1497	0.00105
	1498	0.00105
	1499	0.00229
	1500	0.00257
	1501	0.00076397
	1502	2.45123e-05
	1503	-0.00108
	1504	-0.013
	1505	-0.03213
	1506	-0.04474
	1507	-0.05204
	1508	-0.05442
	1509	-0.04424
	1510	-0.02419
	1511	-0.00879
	1512	0.00202
	1513	0.00856
	1514	0.01195
	1515	0.01233
	1516	0.01129
	1517	0.00916
	1518	0.00569
	1519	0.00141
	1520	-0.00205
	1521	-0.0052
	1522	-0.00836
	1523	-0.01024
	1524	-0.01016
	1525	-0.01017
	1526	-0.00894
	1527	-0.00828
	1528	-0.00718
	1529	-0.00661
	1530	-0.00668
	1531	-0.00703
	1532	-0.00748
	1533	-0.007
	1534	-0.00587
	1535	-0.00459
	1536	-0.00341
	1537	-0.0016
	1538	-0.00211
	1539	-0.00394
	1540	-0.00448
	1541	-0.00417
	1542	-0.00423
	1543	-0.00361
	1544	-0.00189
	1545	-0.000974751
	1546	-0.00184
	1547	-0.00244
	1548	-0.00312
	1549	-0.00325
	1550	-0.00349
	1551	-0.00269
	1552	-0.00191
	1553	-0.00128
	1554	-0.00134
	1555	-0.0015
	1556	-0.00132
	1557	-0.00193
	1558	-0.00196
	1559	-0.00197
	1560	-0.00271
	1561	-0.00357
	1562	-0.00262
	1563	-0.00129
	1564	-8.76026e-05
	1565	0.00198
	1566	0.00306
	1567	0.00275
	1568	0.00133
	1569	-0.000592849
	1570	-0.00167
	1571	-0.00224
	1572	-0.00195
	1573	-0.000789975
	1574	0.000746858
	1575	0.00106
	1576	0.00113
	1577	0.0012
	1578	0.00102
	1579	0.00121
	1580	0.00186
	1581	0.00297
	1582	0.00335
	1583	0.00298
	1584	0.00195
	1585	0.00138
	1586	0.000378845
	1587	-0.000846072
	1588	-0.00135
	1589	-0.00131
	1590	-0.00222
	1591	-0.00232
	1592	-0.00153
	1593	-0.000625027
	1594	0.00085848
	1595	0.0023
	1596	0.00231
	1597	0.00224
	1598	0.00219
	1599	0.00127
	1600	0.000206051
	1601	0.000107127
	1602	-0.000581798
	1603	-0.00156
	1604	-0.00275
	1605	-0.00256
	1606	-0.00289
	1607	-0.00227
	1608	-0.00125
	1609	0.000453449
	1610	0.000960084
	1611	0.00188
	1612	0.00207
	1613	0.00197
	1614	0.00112
	1615	0.000830785
	1616	0.000154925
	1617	-0.000400935
	1618	-0.00179
	1619	-0.0018
	1620	-0.00161
	1621	-0.000889744
	1622	-0.00094973
	1623	0.000400283
	1624	0.000660297
	1625	0.000999772
	1626	0.00126
	1627	0.00225
	1628	0.00119
	1629	0.000691822
	1630	-0.000562665
	1631	-0.000927152
	1632	-0.00208
	1633	-0.00108
	1634	-0.00163
	1635	-0.0021
	1636	-0.00301
	1637	-0.00336
	1638	-0.00381
	1639	-0.00275
	1640	-0.00132
	1641	-0.000408253
	1642	0.000847744
	1643	0.00158
	1644	0.00176
	1645	0.00142
	1646	0.00218
	1647	0.00151
	1648	0.000802633
	1649	0.000565048
	1650	-2.53692e-06
	1651	-0.00123
	1652	-0.000797706
	1653	-0.000705291
	1654	3.7124e-05
	1655	0.000259539
	1656	9.9901e-05
	1657	-0.00017062
	1658	-0.000741142
	1659	-0.0025
	1660	-0.00316
	1661	-0.00277
	1662	-0.00198
	1663	-0.00154
	1664	-0.000416257
	1665	0.00172
	1666	0.00142
	1667	0.00155
	1668	0.00202
	1669	0.00248
	1670	0.00227
	1671	0.00316
	1672	0.0033
	1673	0.00311
	1674	0.00215
	1675	0.00103
	1676	0.000293062
	1677	-0.000599754
	1678	0.00013743
	1679	0.000554257
	1680	0.000411037
	1681	0.000557818
	1682	0.00125
	1683	-0.000388622
	1684	-0.00952
	1685	-0.02584
	1686	-0.03787
	1687	-0.04457
	1688	-0.04631
	1689	-0.03731
	1690	-0.01927
	1691	-0.00318
	1692	0.00714
	1693	0.01391
	1694	0.01742
	1695	0.01851
	1696	0.01619
	1697	0.01274
	1698	0.00918
	1699	0.00495
	1700	0.000956993
	1701	-0.00171
	1702	-0.00414
	1703	-0.00598
	1704	-0.00657
	1705	-0.00621
	1706	-0.00606
	1707	-0.0054
	1708	-0.00439
	1709	-0.00389
	1710	-0.00416
	1711	-0.0047
	1712	-0.00511
	1713	-0.00548
	1714	-0.00466
	1715	-0.00352
	1716	-0.00253
	1717	-0.00151
	1718	-0.000559029
	1719	-0.000970386
	1720	-0.00133
	1721	-0.00235
	1722	-0.00226
	1723	-0.00372
	1724	-0.004
	1725	-0.00426
	1726	-0.00226
	1727	-0.00154
	1728	-4.32091e-05
	1729	0.00017294
	1730	0.00162
	1731	0.000775237
	1732	-0.000679467
	1733	-0.00124
	1734	-0.000539798
	1735	-0.00129
	1736	-0.000370129
	1737	0.0013
	1738	0.00231
	1739	0.00192
	1740	0.00156
	1741	0.000444446
	1742	-0.000500523
	1743	-0.00243
	1744	-0.00254
	1745	-0.00231
	1746	-0.00227
	1747	-0.00267
	1748	-0.00107
	1749	-0.000891039
	1750	-0.000964258
	1751	-0.000667477
	1752	0.000719303
	1753	0.000946084
	1754	0.00151
	1755	0.0021
	1756	0.00272
	1757	0.00269
	1758	0.00254
	1759	0.00191
	1760	0.00177
	1761	0.0012
	1762	0.000629759
	1763	6.12146e-06
	1764	-7.51639e-06
	1765	0.000628846
	1766	0.00131
	1767	0.00121
	1768	0.00206
	1769	0.00263
	1770	0.00215
	1771	0.00129
	1772	0.0013
	1773	0.00108
	1774	0.000964455
	1775	0.00132
	1776	0.00169
	1777	0.00168
	1778	0.000700204
	1779	0.000178368
	1780	-0.00163
	1781	-0.00231
	1782	-0.0024
	1783	-0.00197
	1784	-0.00221
	1785	-0.000610608
	1786	0.000172495
	1787	5.55987e-05
	1788	0.000428702
	1789	0.00144
	1790	0.00148
	1791	0.00185
	1792	0.00274
	1793	0.00285
	1794	0.00279
	1795	0.00224
	1796	0.00172
	1797	0.000517998
	1798	-7.44551e-05
	1799	-0.000716908
	1800	-0.00113
	1801	-0.00227
	1802	-0.00175
	1803	-0.00122
	1804	-7.6477e-05
	1805	0.000534091
	1806	0.00196
	1807	0.00156
	1808	0.00101
	1809	0.000148764
	1810	0.000440835
	1811	-0.000777094
	1812	-0.000485023
	1813	-0.000102952
	1814	0.000349119
	1815	0.00030119
	1816	0.00050313
	1817	0.000245069
	1818	-0.000432992
	1819	-0.00164
	1820	-0.00166
	1821	-0.000987175
	1822	-0.000585236
	1823	-0.000663925
	1824	-0.00156
	1825	-0.00255
	1826	-0.00252
	1827	-0.00247
	1828	-0.00179
	1829	0.00092799
	1830	0.00189
	1831	0.00167
	1832	0.00134
	1833	0.00144
	1834	-0.00049928
	1835	-0.00129
	1836	-0.00144
	1837	-0.00115
	1838	-0.00104
	1839	-0.00055273
	1840	-0.000777579
	1841	-0.00135
	1842	-0.0015
	1843	-0.00208
	1844	-0.00178
	1845	-0.000791827
	1846	0.000121743
	1847	-0.000265868
	1848	-0.000633478
	1849	-0.00102
	1850	-0.000988699
	1851	-0.0013
	1852	-0.000243921
	1853	0.000188469
	1854	0.00113
	1855	0.000719244
	1856	0.00136
	1857	0.000669953
	1858	0.00159
	1859	0.00157
	1860	0.00122
	1861	-0.000229113
	1862	-7.0096e-05
	1863	-0.00145
	1864	-0.01036
	1865	-0.02659
	1866	-0.0386
	1867	-0.04502
	1868	-0.04601
	1869	-0.03691
	1870	-0.01761
	1871	-0.00115
	1872	0.00951
	1873	0.01563
	1874	0.01836
	1875	0.0186
	1876	0.01666
	1877	0.01288
	1878	0.00786
	1879	0.00356
	1880	-0.000739429
	1881	-0.00301
	1882	-0.00557
	1883	-0.00652
	1884	-0.00697
	1885	-0.00679
	1886	-0.00681
	1887	-0.00573
	1888	-0.00431
	1889	-0.00356
	1890	-0.00363
	1891	-0.00379
	1892	-0.00381
	1893	-0.00447
	1894	-0.00455
	1895	-0.00319
	1896	-0.00212
	1897	-0.00113
	1898	-0.000714198
	1899	0.000164579
	1900	0.000924039
	1901	0.00171
	1902	0.00112
	1903	0.000762419
	1904	9.18791e-05
	1905	-0.000388661
	1906	-0.00133
	1907	-0.000868683
	1908	-4.77783e-05
	1909	0.000473127
	1910	0.000334032
	1911	0.000874937
	1912	0.00156
	1913	0.00245
	1914	0.00271
	1915	0.00379
	1916	0.00303
	1917	0.00281
	1918	0.00148
	1919	0.000950609
	1920	-0.000766841
	1921	-0.000674291
	1922	-0.000791354
	1923	-0.000698061
	1924	-0.000384768
	1925	9.85248e-05
	1926	0.000621818
	1927	0.000445111
	1928	0.000918404
	1929	0.000891696
	1930	0.0012
	1931	0.000647164
	1932	0.000329874
	1933	-0.000147417
	1934	-0.000564707
	1935	-0.000941997
	1936	-0.00164
	1937	-0.0013
	1938	-0.000976566
	1939	-0.000705913
	1940	1.47406e-05
	1941	0.0017
	1942	0.00224
	1943	0.00227
	1944	0.002
	1945	0.000715552
	1946	-0.000517269
	1947	-0.00074009
	1948	-0.000842911
	1949	-0.000585732
	1950	-0.000638553
	1951	-0.00125
	1952	-0.00204
	1953	-0.00302
	1954	-0.00423
	1955	-0.00425
	1956	-0.00418
	1957	-0.00478
	1958	-0.0046
	1959	-0.00426
	1960	-0.00388
	1961	-0.00266
	1962	-0.00131
	1963	0.000561562
	1964	0.00179
	1965	0.00226
	1966	0.00247
	1967	0.00287
	1968	0.0027
	1969	0.00244
	1970	0.000962476
	1971	-0.000983578
	1972	-0.00236
	1973	-0.00385
	1974	-0.00353
	1975	-0.00244
	1976	-0.00154
	1977	-0.00155
	1978	-0.000521748
	1979	-0.000589563
	1980	0.000372621
	1981	0.000934805
	1982	0.00182
	1983	0.00128
	1984	0.000492031
	1985	0.000294615
	1986	0.00143
	1987	0.00196
	1988	0.00133
	1989	0.00195
	1990	0.00166
	1991	0.00125
	1992	0.00143
	1993	0.00266
	1994	0.00363
	1995	0.0039
	1996	0.0032
	1997	0.00234
	1998	0.00177
	1999	0.000524649
	2000	0.000302068
	2001	0.000409487
[truncated: 2,202 more rows]

## Sheet: Fig. 5b
Source data Fig. 5b	CD-QD - Ascorbic acid
Raw data from ITC measurements corresponding to thermogram (Top panel) and binding isotherms of CD-QD interacted with ascorbic acid (bottom panel)	Thermograms (Top panel)		Binding isotherm (Bottom panel)
	Time (s)	Thermal power (µcal/s)	Molar ratio	Enthalpy change (cal/mol)
	5	-0.00878	98.4736	--
	6	-0.00788	593.745	-9428.64
	7	-0.00684	1093.85	-9377.95
	8	-0.00615	1598.8	-9375.22
	9	-0.00449	2108.59	-9348.52
	10	-0.00344	2623.22	-9219.15
	11	-0.00204	3142.69	-9146.94
	12	-0.00172	3666.99	-8974.55
	13	-0.0015	4196.14	-8179.02
	14	-0.00248	4730.12	-6818.63
	15	-0.00301	5268.94	-4971.42
	16	-0.00299	5812.6	-3163.44
	17	-0.00288	6361.1	-2089.24
	18	-0.00267	6914.44	-1346.7
	19	-0.00249	7472.62	-805.056
	20	-0.00219	8035.64	-560.98
	21	-0.00262	8603.49	-401.396
	22	-0.00175	9176.19	-319.768
	23	-0.000695514	9753.72	-259.812
	24	0.00073188	10336.1	-205.415
	25	0.000589273	10453.2	-231.453
	26	0.00186
	27	0.00279
	28	0.00198
	29	0.000780763
	30	0.00108
	31	0.000286189
	32	0.000173902
	33	0.00247
	34	0.00532
	35	0.00719
	36	0.00785
	37	0.00727
	38	0.00508
	39	0.00176
	40	-0.000100387
	41	-0.000368574
	42	1.32382e-05
	43	0.000955051
	44	0.002
	45	0.00192
	46	0.00189
	47	0.000745339
	48	-8.67864e-05
	49	0.000701088
	50	0.000348963
	51	0.000622123
	52	0.00198
	53	0.00398
	54	0.00503
	55	0.00619
	56	0.00732
	57	0.00914
	58	0.00869
	59	0.00795
	60	0.00728
	61	0.0052
	62	-0.000641937
	63	-0.18654
	64	-0.65205
	65	-1.12598
	66	-1.49734
	67	-1.75138
	68	-1.72821
	69	-1.35508
	70	-0.92905
	71	-0.58091
	72	-0.33565
	73	-0.18047
	74	-0.09548
	75	-0.05551
	76	-0.04273
	77	-0.04438
	78	-0.05218
	79	-0.05964
	80	-0.06647
	81	-0.06961
	82	-0.06947
	83	-0.06766
	84	-0.0657
	85	-0.06284
	86	-0.06064
	87	-0.05697
	88	-0.0533
	89	-0.04991
	90	-0.04562
	91	-0.04109
	92	-0.03923
	93	-0.03794
	94	-0.03653
	95	-0.03575
	96	-0.03555
	97	-0.03638
	98	-0.03659
	99	-0.03663
	100	-0.03684
	101	-0.03757
	102	-0.037
	103	-0.03608
	104	-0.03387
	105	-0.03173
	106	-0.02984
	107	-0.03027
	108	-0.03197
	109	-0.03404
	110	-0.03696
	111	-0.03762
	112	-0.03316
	113	-0.02976
	114	-0.0268
	115	-0.02498
	116	-0.02557
	117	-0.02845
	118	-0.0296
	119	-0.03069
	120	-0.03056
	121	-0.02938
	122	-0.02803
	123	-0.02755
	124	-0.0283
	125	-0.02718
	126	-0.02451
	127	-0.02177
	128	-0.02025
	129	-0.01802
	130	-0.01756
	131	-0.01943
	132	-0.02211
	133	-0.02426
	134	-0.02598
	135	-0.02597
	136	-0.02369
	137	-0.02222
	138	-0.02118
	139	-0.01825
	140	-0.01706
	141	-0.01781
	142	-0.0184
	143	-0.01793
	144	-0.01925
	145	-0.02017
	146	-0.02058
	147	-0.02004
	148	-0.01907
	149	-0.01867
	150	-0.01756
	151	-0.01739
	152	-0.01657
	153	-0.01553
	154	-0.01372
	155	-0.01292
	156	-0.0111
	157	-0.00951
	158	-0.00919
	159	-0.00886
	160	-0.00912
	161	-0.00736
	162	-0.00679
	163	-0.00589
	164	-0.00531
	165	-0.00464
	166	-0.00602
	167	-0.00566
	168	-0.004
	169	-0.00297
	170	-0.00224
	171	-0.000381837
	172	-0.000347354
	173	-0.00201
	174	-0.00263
	175	-0.00322
	176	-0.00511
	177	-0.00665
	178	-0.00764
	179	-0.01064
	180	-0.01168
	181	-0.01178
	182	-0.01159
	183	-0.01048
	184	-0.0077
	185	-0.00572
	186	-0.00418
	187	-0.00365
	188	-0.00424
	189	-0.00519
	190	-0.00517
	191	-0.00555
	192	-0.0041
	193	-0.00199
	194	0.000108075
	195	0.000155398
	196	0.000876626
	197	0.000400217
	198	-0.000896192
	199	-0.00154
	200	-0.00167
	201	-0.0018
	202	-0.00233
	203	-0.00159
	204	-0.00114
	205	-0.00108
	206	-0.000631111
	207	0.000471215
	208	0.00096354
	209	0.00164
	210	0.00353
	211	0.00487
	212	0.00667
	213	0.00796
	214	0.00943
	215	0.01028
	216	0.01147
	217	0.01163
	218	0.01166
	219	0.01022
	220	0.00922
	221	0.00827
	222	0.00763
	223	0.00705
	224	0.00693
	225	0.00613
	226	0.00643
	227	0.00636
	228	0.00769
	229	0.00797
	230	0.00888
	231	0.00842
	232	0.008
	233	0.00628
	234	0.00594
	235	0.00617
	236	0.00733
	237	0.00933
	238	0.012
	239	0.01577
	240	0.01772
	241	0.01844
	242	-0.07762
	243	-1.68985
	244	-6.12292
	245	-12.5693
	246	-19.1687
	247	-25.6708
	248	-30.6565
	249	-32.8221
	250	-32.9731
	251	-32.9629
	252	-32.6129
	253	-31.6736
	254	-30.163
	255	-28.1202
	256	-25.5832
	257	-22.9071
	258	-20.3647
	259	-17.9579
	260	-15.6668
	261	-13.4771
	262	-11.3801
	263	-9.36597
	264	-7.42778
	265	-5.56162
	266	-3.79195
	267	-2.17305
	268	-0.77504
	269	0.33867
	270	1.12524
	271	1.58787
	272	1.7761
	273	1.76362
	274	1.6256
	275	1.42524
	276	1.20571
	277	0.99391
	278	0.80243
	279	0.64027
	280	0.50463
	281	0.39187
	282	0.29888
	283	0.22475
	284	0.16163
	285	0.10913
	286	0.06695
	287	0.03001
	288	-0.0029
	289	-0.03169
	290	-0.05702
	291	-0.08095
	292	-0.10323
	293	-0.12265
	294	-0.13972
	295	-0.15346
	296	-0.16416
	297	-0.17233
	298	-0.17911
	299	-0.18394
	300	-0.188
	301	-0.19135
	302	-0.19215
	303	-0.19382
	304	-0.19188
	305	-0.18966
	306	-0.18724
	307	-0.18623
	308	-0.18418
	309	-0.18373
	310	-0.18396
	311	-0.18353
	312	-0.1826
	313	-0.17986
	314	-0.17804
	315	-0.17555
	316	-0.17326
	317	-0.17067
	318	-0.16946
	319	-0.16738
	320	-0.16437
	321	-0.16275
	322	-0.16024
	323	-0.15802
	324	-0.15589
	325	-0.15407
	326	-0.15025
	327	-0.14811
	328	-0.14555
	329	-0.14316
	330	-0.1419
	331	-0.14057
	332	-0.13877
	333	-0.1365
	334	-0.13529
	335	-0.13267
	336	-0.12951
	337	-0.1269
	338	-0.12475
	339	-0.12146
	340	-0.11997
	341	-0.11938
	342	-0.11866
	343	-0.11724
	344	-0.11654
	345	-0.11447
	346	-0.11329
	347	-0.11042
	348	-0.10873
	349	-0.10657
	350	-0.10343
	351	-0.10043
	352	-0.09945
	353	-0.09781
	354	-0.09647
	355	-0.09636
	356	-0.09572
	357	-0.09398
	358	-0.0923
	359	-0.09068
	360	-0.08839
	361	-0.08586
	362	-0.08414
	363	-0.08218
	364	-0.07977
	365	-0.07853
	366	-0.07668
	367	-0.07476
	368	-0.07175
	369	-0.07016
	370	-0.06825
	371	-0.06795
	372	-0.06715
	373	-0.06792
	374	-0.06816
	375	-0.06835
	376	-0.06788
	377	-0.06703
	378	-0.06564
	379	-0.06304
	380	-0.0608
	381	-0.05901
	382	-0.05798
	383	-0.05505
	384	-0.05206
	385	-0.04822
	386	-0.0443
	387	-0.04205
	388	-0.04277
	389	-0.04549
	390	-0.0488
	391	-0.05134
	392	-0.05164
	393	-0.05104
	394	-0.04941
	395	-0.04648
	396	-0.04368
	397	-0.04178
	398	-0.03915
	399	-0.03574
	400	-0.03303
	401	-0.03159
	402	-0.02908
	403	-0.02889
	404	-0.02858
	405	-0.02893
	406	-0.02716
	407	-0.02524
	408	-0.02308
	409	-0.02257
	410	-0.01985
	411	-0.0192
	412	-0.01956
	413	-0.01976
	414	-0.01862
	415	-0.01775
	416	-0.01581
	417	-0.01383
	418	-0.01137
	419	-0.0105
	420	-0.01046
	421	-0.01073
	422	-0.07857
	423	-1.55576
	424	-5.83116
	425	-12.2197
	426	-18.7957
	427	-25.3033
	428	-30.4004
	429	-32.698
	430	-32.8833
	431	-32.8809
	432	-32.7195
	433	-32.0029
	434	-30.7072
	435	-28.8668
	436	-26.5116
	437	-23.8287
	438	-21.2372
	439	-18.7824
	440	-16.4487
	441	-14.2232
	442	-12.0935
	443	-10.0498
	444	-8.08358
	445	-6.19037
	446	-4.37942
	447	-2.69517
	448	-1.20432
	449	0.0261
	450	0.94376
	451	1.5296
	452	1.81756
	453	1.87338
	454	1.77708
	455	1.59592
	456	1.38038
	457	1.16335
	458	0.96594
	459	0.79312
	460	0.64864
	461	0.53056
	462	0.43427
	463	0.35501
	464	0.28863
	465	0.23225
	466	0.18417
	467	0.14276
	468	0.1066
	469	0.07609
	470	0.05051
	471	0.02857
	472	0.00912
	473	-0.0079
	474	-0.02188
	475	-0.03441
	476	-0.04478
	477	-0.05217
	478	-0.05786
	479	-0.06336
	480	-0.06685
	481	-0.07003
	482	-0.07364
	483	-0.07611
	484	-0.07765
	485	-0.07821
	486	-0.07811
	487	-0.07731
	488	-0.07682
	489	-0.07654
	490	-0.07712
	491	-0.07697
	492	-0.07678
	493	-0.07512
	494	-0.07232
	495	-0.0696
	496	-0.06753
	497	-0.06458
	498	-0.06315
	499	-0.06223
	500	-0.06143
	501	-0.05964
	502	-0.05818
	503	-0.05564
	504	-0.05341
	505	-0.05112
	506	-0.05044
	507	-0.04915
	508	-0.04867
	509	-0.04866
	510	-0.04749
	511	-0.04523
	512	-0.04323
	513	-0.04072
	514	-0.03758
	515	-0.03592
	516	-0.03512
	517	-0.03484
	518	-0.03509
	519	-0.03498
	520	-0.03369
	521	-0.03268
	522	-0.03146
	523	-0.03004
	524	-0.02923
	525	-0.02991
	526	-0.02957
	527	-0.0289
	528	-0.02792
	529	-0.02661
	530	-0.02445
	531	-0.02169
	532	-0.02033
	533	-0.01908
	534	-0.01774
	535	-0.01773
	536	-0.01811
	537	-0.01684
	538	-0.01651
	539	-0.01619
	540	-0.015
	541	-0.01447
	542	-0.01417
	543	-0.01322
	544	-0.01208
	545	-0.01143
	546	-0.01079
	547	-0.01069
	548	-0.01003
	549	-0.01013
	550	-0.00897
	551	-0.00739
	552	-0.00699
	553	-0.00679
	554	-0.00533
	555	-0.00416
	556	-0.00337
	557	-0.00137
	558	-0.000601084
	559	-0.00129
	560	-0.00189
	561	-0.00151
	562	-0.00199
	563	-0.000873511
	564	0.000200683
	565	-0.000255122
	566	0.000389072
	567	0.000753267
	568	0.000117461
	569	0.000512245
	570	0.00279
	571	0.00391
	572	0.00582
	573	0.00721
	574	0.00822
	575	0.00971
	576	0.00985
	577	0.00929
	578	0.0099
	579	0.00993
	580	0.00958
	581	0.00947
	582	0.00908
	583	0.00944
	584	0.00975
	585	0.00831
	586	0.00737
	587	0.00822
	588	0.00829
	589	0.00854
	590	0.01016
	591	0.0115
	592	0.01266
	593	0.01339
	594	0.01308
	595	0.01316
	596	0.01394
	597	0.01343
	598	0.01316
	599	0.01449
	600	0.01557
	601	0.01523
	602	0.00629
	603	-0.80077
	604	-4.12376
	605	-9.94856
	606	-16.5263
	607	-23.094
	608	-28.8631
	609	-32.1163
	610	-32.8682
	611	-32.866
	612	-32.8366
	613	-32.3917
	614	-31.36
	615	-29.7668
	616	-27.6446
	617	-25.0494
	618	-22.3949
	619	-19.8738
	620	-17.4815
	621	-15.2038
	622	-13.0267
	623	-10.9408
	624	-8.93807
	625	-7.00854
	626	-5.15252
	627	-3.40052
	628	-1.80936
	629	-0.44937
	630	0.6152
	631	1.34885
	632	1.76278
	633	1.90914
	634	1.86655
	635	1.7138
	636	1.50804
	637	1.28947
	638	1.08452
	639	0.9045
	640	0.74986
	641	0.62167
	642	0.51597
	643	0.42918
	644	0.35801
	645	0.29913
	646	0.24992
	647	0.20757
	648	0.17132
	649	0.13915
	650	0.11137
	651	0.0867
	652	0.06583
	653	0.04769
	654	0.03292
	655	0.01969
	656	0.00806
	657	-0.00152
	658	-0.01015
	659	-0.01769
	660	-0.02468
	661	-0.02904
	662	-0.03325
	663	-0.03687
	664	-0.03898
	665	-0.03923
	666	-0.03995
	667	-0.0397
	668	-0.03766
	669	-0.03725
	670	-0.0364
	671	-0.03582
	672	-0.03527
	673	-0.03504
	674	-0.03455
	675	-0.03454
	676	-0.03373
	677	-0.03295
	678	-0.03245
	679	-0.03088
	680	-0.02945
	681	-0.02716
	682	-0.025
	683	-0.02274
	684	-0.02186
	685	-0.02104
	686	-0.02201
	687	-0.02243
	688	-0.02208
	689	-0.02165
	690	-0.02092
	691	-0.01981
	692	-0.01938
	693	-0.01988
	694	-0.01924
	695	-0.01761
	696	-0.01658
	697	-0.01394
	698	-0.01198
	699	-0.01047
	700	-0.0102
	701	-0.00905
	702	-0.00988
	703	-0.00884
	704	-0.00744
	705	-0.00676
	706	-0.00699
	707	-0.00516
	708	-0.00389
	709	-0.00347
	710	-0.00299
	711	-0.00223
	712	-0.00254
	713	-0.00338
	714	-0.00384
	715	-0.00407
	716	-0.00356
	717	-0.00312
	718	-0.002
	719	-0.000633622
	720	0.000441068
	721	0.000672544
	722	0.000319629
	723	-0.000693286
	724	-0.00179
	725	-0.00214
	726	-0.00171
	727	-0.000454945
	728	0.00050214
	729	0.000255651
	730	0.000976439
	731	0.00233
	732	0.00286
	733	0.0032
	734	0.00405
	735	0.00283
	736	0.00224
	737	0.00361
	738	0.00443
	739	0.00493
	740	0.00605
	741	0.00591
	742	0.00422
	743	0.00303
	744	0.002
	745	0.00244
	746	0.00237
	747	0.00291
	748	0.00442
	749	0.00696
	750	0.0082
	751	0.00939
	752	0.00843
	753	0.00798
	754	0.00658
	755	0.00608
	756	0.00537
	757	0.00516
	758	0.00398
	759	0.00339
	760	0.00209
	761	-0.000256873
	762	-0.000543358
	763	0.000600158
	764	0.00127
	765	0.00199
	766	0.00567
	767	0.0071
	768	0.00754
	769	0.00791
	770	0.00795
	771	0.00588
	772	0.0049
	773	0.00242
	774	0.000898822
	775	0.000399198
	776	0.00104
	777	0.00277
	778	0.00567
	779	0.00807
	780	0.0094
	781	0.00963
	782	0.00802
	783	-0.45306
	784	-3.04953
	785	-8.12593
	786	-14.655
	787	-21.236
	788	-27.357
	789	-31.3422
	790	-32.8467
	791	-32.898
	792	-32.8931
	793	-32.5947
	794	-31.7109
	795	-30.2533
	796	-28.2547
	797	-25.7488
	798	-23.053
	799	-20.4814
	800	-18.045
	801	-15.7287
	802	-13.5176
	803	-11.4017
	804	-9.37257
	805	-7.41911
	806	-5.53896
	807	-3.75521
	808	-2.12058
	809	-0.70622
	810	0.42399
	811	1.22537
	812	1.70042
	813	1.89527
	814	1.88691
	815	1.75119
	816	1.55262
	817	1.33429
	818	1.12457
	819	0.9378
	820	0.7786
	821	0.64586
	822	0.53568
	823	0.44577
	824	0.37306
	825	0.31216
	826	0.26105
	827	0.21768
	828	0.18082
	829	0.14723
	830	0.11845
	831	0.09411
	832	0.07289
	833	0.05337
	834	0.03682
	835	0.02214
	836	0.00982
	837	9.30407e-05
	838	-0.00733
	839	-0.01372
	840	-0.01846
	841	-0.02258
	842	-0.02659
	843	-0.02897
	844	-0.03067
	845	-0.03272
	846	-0.03494
	847	-0.03597
	848	-0.03734
	849	-0.0371
	850	-0.03614
	851	-0.03411
	852	-0.03199
	853	-0.03072
	854	-0.03003
	855	-0.02934
	856	-0.0298
	857	-0.03055
	858	-0.03018
	859	-0.03062
	860	-0.02995
	861	-0.02881
	862	-0.02791
	863	-0.02647
	864	-0.02446
	865	-0.02341
	866	-0.02228
	867	-0.02005
	868	-0.01874
	869	-0.01819
	870	-0.01747
	871	-0.01645
	872	-0.01665
	873	-0.01672
	874	-0.01647
	875	-0.01544
	876	-0.01383
	877	-0.01243
	878	-0.01195
	879	-0.01214
	880	-0.01138
	881	-0.01191
	882	-0.0112
	883	-0.0102
	884	-0.00637
	885	-0.00494
	886	-0.00269
	887	-0.000641657
	888	0.00121
	889	0.0001753
	890	-0.000659074
	891	-0.00241
	892	-0.00551
	893	-0.0063
	894	-0.00465
	895	-0.00305
	896	-0.00193
	897	-0.00076019
	898	-0.002
	899	-0.00404
	900	-0.00527
	901	-0.00627
	902	-0.00571
	903	-0.00327
	904	-0.00157
	905	0.00015399
	906	0.00138
	907	0.000891255
	908	0.000349887
	909	0.000408519
	910	-0.000392848
	911	-0.000314216
	912	0.00131
	913	0.00177
	914	0.00125
	915	0.000870807
	916	0.000826941
	917	0.000763075
	918	-0.000560791
	919	-2.43483e-05
	920	0.00118
	921	0.00342
	922	0.00446
	923	0.00698
	924	0.00734
	925	0.00533
	926	0.00241
	927	0.000110379
	928	-0.00239
	929	-0.00444
	930	-0.00446
	931	-0.00421
	932	-0.00258
	933	-0.000354985
	934	0.00187
	935	0.00395
	936	0.00546
	937	0.00506
	938	0.0036
	939	0.00261
	940	0.00149
	941	-0.000335928
	942	-0.00137
	943	-0.00153
	944	-0.0017
	945	-0.0012
	946	-0.000168364
	947	0.00112
	948	0.00187
	949	0.0024
	950	0.00299
	951	0.00375
	952	0.00441
	953	0.00516
	954	0.00647
	955	0.00698
	956	0.00745
	957	0.008
	958	0.00982
	959	0.01041
	960	0.01208
	961	0.01354
	962	0.01185
	963	-0.44246
	964	-2.97669
	965	-7.96353
	966	-14.4689
	967	-21.0548
	968	-27.1886
	969	-31.2414
	970	-32.842
	971	-32.9235
	972	-32.9066
	973	-32.5183
	974	-31.5399
	975	-29.9907
	976	-27.9053
	977	-25.326
	978	-22.6354
	979	-20.0747
	980	-17.647
	981	-15.3377
	982	-13.1352
	983	-11.029
	984	-9.00861
	985	-7.06581
	986	-5.19801
	987	-3.43515
	988	-1.83684
	989	-0.47431
	990	0.59322
	991	1.32791
	992	1.74125
	993	1.89011
	994	1.85136
	995	1.70068
	996	1.49741
	997	1.28147
	998	1.07745
	999	0.89796
	1000	0.74465
	1001	0.61751
	1002	0.51354
	1003	0.42841
	1004	0.35826
	1005	0.29988
	1006	0.25071
	1007	0.2089
	1008	0.17347
	1009	0.14217
	1010	0.11488
	1011	0.0911
	1012	0.07038
	1013	0.05103
	1014	0.03508
	1015	0.02226
	1016	0.01103
	1017	0.0018
	1018	-0.00546
	1019	-0.01283
	1020	-0.01989
	1021	-0.02395
	1022	-0.0274
	1023	-0.02972
	1024	-0.03054
	1025	-0.03037
	1026	-0.03098
	1027	-0.03166
	1028	-0.03193
	1029	-0.03206
	1030	-0.03191
	1031	-0.03197
	1032	-0.03127
	1033	-0.03081
	1034	-0.03049
	1035	-0.03065
	1036	-0.03082
	1037	-0.03016
	1038	-0.02921
	1039	-0.02782
	1040	-0.02534
	1041	-0.02329
	1042	-0.02225
	1043	-0.02031
	1044	-0.0174
	1045	-0.01614
	1046	-0.01406
	1047	-0.01233
	1048	-0.01143
	1049	-0.01198
	1050	-0.01145
	1051	-0.01039
	1052	-0.00985
	1053	-0.00844
	1054	-0.00676
	1055	-0.00587
	1056	-0.00551
	1057	-0.00432
	1058	-0.0038
	1059	-0.00406
	1060	-0.00493
	1061	-0.00603
	1062	-0.00569
	1063	-0.00558
	1064	-0.0042
	1065	-0.0032
	1066	-0.00192
	1067	-0.00252
	1068	-0.00298
	1069	-0.0035
	1070	-0.00359
	1071	-0.00417
	1072	-0.00341
	1073	-0.00316
	1074	-0.00331
	1075	-0.0026
	1076	-0.00306
	1077	-0.00245
	1078	-0.00103
	1079	-0.000275483
	1080	0.000933726
	1081	0.00244
	1082	0.00161
	1083	-0.000208645
	1084	-0.00177
	1085	-0.00318
	1086	-0.00294
	1087	-0.00242
	1088	-0.00235
	1089	-0.00243
	1090	-0.00263
	1091	-0.00416
	1092	-0.00506
	1093	-0.00509
	1094	-0.004
	1095	-0.00342
	1096	-0.00253
	1097	-0.00211
	1098	-0.00152
	1099	-0.00201
	1100	-0.00195
	1101	-0.00211
	1102	-0.00146
	1103	-1.83723e-05
	1104	0.000801287
	1105	0.00212
	1106	0.00408
	1107	0.00543
	1108	0.00582
	1109	0.00813
	1110	0.00818
	1111	0.0078
	1112	0.00726
	1113	0.00607
	1114	0.00249
	1115	0.00040192
	1116	0.000674373
	1117	0.00143
	1118	0.00281
	1119	0.00498
	1120	0.00725
	1121	0.00762
	1122	0.00733
	1123	0.00681
	1124	0.00694
	1125	0.00737
	1126	0.00821
	1127	0.00862
	1128	0.00689
	1129	0.00437
	1130	0.00196
	1131	-0.000977534
	1132	-0.00287
	1133	-0.00297
	1134	-0.00284
	1135	-0.0024
	1136	-0.00147
	1137	-0.00136
	1138	-0.000492194
	1139	0.0017
	1140	0.00284
	1141	0.00289
	1142	0.00343
	1143	-0.22669
	1144	-2.05524
	1145	-6.0426
	1146	-11.8416
	1147	-18.4295
	1148	-24.7902
	1149	-29.5525
	1150	-32.1557
	1151	-32.9463
	1152	-32.9476
	1153	-32.7064
	1154	-31.8951
	1155	-30.5074
	1156	-28.5675
	1157	-26.1046
	1158	-23.3861
	1159	-20.7695
	1160	-18.2844
	1161	-15.9269
	1162	-13.6845
	1163	-11.5448
	1164	-9.49616
	1165	-7.52906
	1166	-5.63885
	1167	-3.84643
	1168	-2.20464
	1169	-0.78293
	1170	0.35646
	1171	1.16988
	1172	1.65419
	1173	1.8573
	1174	1.85514
	1175	1.7247
	1176	1.52851
	1177	1.31316
	1178	1.10604
	1179	0.92038
	1180	0.76063
	1181	0.62756
	1182	0.51954
	1183	0.43283
	1184	0.36191
	1185	0.30273
	1186	0.25288
	1187	0.20865
	1188	0.16908
	1189	0.1351
	1190	0.10671
	1191	0.082
	1192	0.06022
	1193	0.04109
	1194	0.02573
	1195	0.01199
	1196	0.000907203
	1197	-0.00802
	1198	-0.01521
	1199	-0.0219
	1200	-0.02836
	1201	-0.03283
	1202	-0.03504
	1203	-0.03685
	1204	-0.03761
	1205	-0.03656
	1206	-0.03589
	1207	-0.0359
	1208	-0.03524
	1209	-0.03456
	1210	-0.03447
	1211	-0.03398
	1212	-0.03245
	1213	-0.03084
	1214	-0.02808
	1215	-0.02588
	1216	-0.02464
	1217	-0.02325
	1218	-0.02235
	1219	-0.02342
	1220	-0.02352
	1221	-0.02264
	1222	-0.02378
	1223	-0.02409
	1224	-0.02453
	1225	-0.02347
	1226	-0.02132
	1227	-0.01684
	1228	-0.01265
	1229	-0.0094
	1230	-0.00951
	1231	-0.01015
	1232	-0.01121
	1233	-0.01345
	1234	-0.01406
	1235	-0.01297
	1236	-0.01389
	1237	-0.01371
	1238	-0.01327
	1239	-0.01199
	1240	-0.00965
	1241	-0.00604
	1242	-0.00447
	1243	-0.00306
	1244	-0.00292
	1245	-0.00341
	1246	-0.00514
	1247	-0.0053
	1248	-0.00446
	1249	-0.00437
	1250	-0.00494
	1251	-0.00431
	1252	-0.00417
	1253	-0.00645
	1254	-0.00687
	1255	-0.00664
	1256	-0.00712
	1257	-0.00633
	1258	-0.0028
	1259	-0.00201
	1260	-0.0019
	1261	-0.00125
	1262	-0.00257
	1263	-0.00352
	1264	-0.00274
	1265	-0.00147
	1266	-0.000101557
	1267	0.000436813
	1268	-0.000374817
	1269	-0.00117
	1270	-0.00262
	1271	-0.00354
	1272	-0.00438
	1273	-0.00489
	1274	-0.00509
	1275	-0.00481
	1276	-0.00477
	1277	-0.00461
	1278	-0.00422
	1279	-0.00324
	1280	-0.00174
	1281	-0.0016
	1282	-0.000870433
	1283	-0.000592363
	1284	-0.00176
	1285	-0.00269
	1286	-0.00178
	1287	-0.000563511
	1288	0.000909524
	1289	0.00228
	1290	0.00283
	1291	0.00272
	1292	0.00157
	1293	0.000914241
	1294	0.000806843
	1295	0.000189444
	1296	-0.000647954
	1297	-0.00166
	1298	-0.00228
	1299	-0.0032
	1300	-0.00305
	1301	-0.00219
	1302	-0.000432679
	1303	-0.00023611
	1304	0.00189
	1305	0.00451
	1306	0.00573
	1307	0.00627
	1308	0.00657
	1309	0.00616
	1310	0.00566
	1311	0.00496
	1312	0.00574
	1313	0.00698
	1314	0.00659
	1315	0.00568
	1316	0.0054
	1317	0.00477
	1318	0.00467
	1319	0.00453
	1320	0.00371
	1321	0.00287
	1322	0.00119
	1323	-0.21193
	1324	-1.82802
	1325	-5.32794
	1326	-10.5389
	1327	-16.8362
	1328	-23.2188
	1329	-28.1967
	1330	-31.2898
	1331	-32.6714
	1332	-32.9436
	1333	-32.5811
	1334	-31.692
	1335	-30.2584
	1336	-28.2926
	1337	-25.8355
	1338	-23.2246
	1339	-20.6724
	1340	-18.22
	1341	-15.8752
	1342	-13.638
	1343	-11.5029
	1344	-9.46052
	1345	-7.50155
	1346	-5.62017
	1347	-3.83728
	1348	-2.20377
	1349	-0.79056
	1350	0.34027
	1351	1.14517
	1352	1.62415
	1353	1.82438
	1354	1.82072
	1355	1.68944
	1356	1.49431
	1357	1.28022
	1358	1.07333
	1359	0.88853
	1360	0.73068
	1361	0.59867
	1362	0.49014
	1363	0.40102
	1364	0.32924
	1365	0.27094
	1366	0.22196
	1367	0.18043
	1368	0.14522
	1369	0.11419
	1370	0.08737
	1371	0.0648
	1372	0.04446
	1373	0.02804
	1374	0.01453
	1375	0.0025
	1376	-0.00703
	1377	-0.01405
	1378	-0.02071
	1379	-0.02606
	1380	-0.02995
	1381	-0.03512
	1382	-0.03746
	1383	-0.03981
	1384	-0.04168
	1385	-0.04354
	1386	-0.04303
	1387	-0.04461
	1388	-0.04518
	1389	-0.04351
	1390	-0.04128
	1391	-0.04019
	1392	-0.03715
	1393	-0.03482
	1394	-0.03478
	1395	-0.03631
	1396	-0.03652
	1397	-0.03772
	1398	-0.03702
	1399	-0.03519
	1400	-0.03271
	1401	-0.02978
	1402	-0.02769
	1403	-0.025
	1404	-0.02342
	1405	-0.02109
	1406	-0.01982
	1407	-0.01805
	1408	-0.01793
	1409	-0.01712
	1410	-0.01722
	1411	-0.01638
	1412	-0.01446
	1413	-0.01202
	1414	-0.01084
	1415	-0.00934
	1416	-0.00851
	1417	-0.00957
	1418	-0.01102
	1419	-0.01152
	1420	-0.01219
	1421	-0.01305
	1422	-0.01317
	1423	-0.0135
	1424	-0.01343
	1425	-0.01084
	1426	-0.00822
	1427	-0.00669
	1428	-0.00389
	1429	-0.00244
	1430	-0.00358
	1431	-0.00536
	1432	-0.00608
	1433	-0.00775
	1434	-0.00885
	1435	-0.0091
	1436	-0.00821
	1437	-0.00759
	1438	-0.00721
	1439	-0.0064
	1440	-0.00559
	1441	-0.00413
	1442	-0.0026
	1443	-0.00184
	1444	-0.00155
	1445	-0.00139
	1446	-0.00134
	1447	-0.00156
	1448	-0.00121
	1449	-0.000812875
	1450	0.000308995
	1451	0.000100864
	1452	9.23492e-05
	1453	2.13647e-05
	1454	-0.00014962
	1455	-0.000810604
	1456	-0.0021
	1457	-0.00242
	1458	-0.00157
	1459	-0.000754542
	1460	6.30222e-05
	1461	0.000769247
	1462	0.000625471
	1463	-0.000738305
	1464	-0.00209
	1465	-0.00351
	1466	-0.00436
	1467	-0.00543
	1468	-0.00562
	1469	-0.00524
	1470	-0.00425
	1471	-0.00347
	1472	-0.00217
	1473	-0.00171
	1474	-0.00153
	1475	-0.00134
	1476	-0.000495402
	1477	0.00103
	1478	0.00228
	1479	0.00309
	1480	0.00277
	1481	0.003
	1482	0.00154
	1483	0.000167896
	1484	-0.000644479
	1485	0.000423147
	1486	0.000260772
	1487	0.00121
	1488	0.00203
	1489	0.00293
	1490	0.00268
	1491	0.00382
	1492	0.00468
	1493	0.00648
	1494	0.00684
	1495	0.005
	1496	0.00337
	1497	0.00348
	1498	0.00278
	1499	0.00318
	1500	0.00547
	1501	0.00611
	1502	0.00445
	1503	-0.07123
	1504	-1.07915
	1505	-3.67892
	1506	-7.7591
	1507	-12.8621
	1508	-18.4378
	1509	-23.4011
	1510	-26.9274
	1511	-28.974
	1512	-29.8562
	1513	-29.9282
	1514	-29.3271
	1515	-28.1502
	1516	-26.5175
	1517	-24.5615
	1518	-22.407
	1519	-20.1571
	1520	-17.8965
	1521	-15.6771
	1522	-13.5267
	1523	-11.4587
	1524	-9.47314
	1525	-7.56584
	1526	-5.73277
	1527	-3.98978
	1528	-2.38514
	1529	-0.98587
	1530	0.14519
	1531	0.96438
	1532	1.46558
	1533	1.68979
	1534	1.70922
	1535	1.59781
	1536	1.41762
	1537	1.21275
	1538	1.01367
	1539	0.83418
	1540	0.67948
	1541	0.55052
	1542	0.44638
	1543	0.36096
	1544	0.28995
	1545	0.23192
	1546	0.18316
	1547	0.14174
	1548	0.10684
	1549	0.07762
	1550	0.05279
	1551	0.0321
	1552	0.01494
	1553	0.00111
	1554	-0.00969
	1555	-0.01878
	1556	-0.02638
	1557	-0.03316
	1558	-0.03871
	1559	-0.04355
	1560	-0.04657
	1561	-0.04908
	1562	-0.0507
	1563	-0.05188
	1564	-0.05197
	1565	-0.05143
	1566	-0.05009
	1567	-0.04695
	1568	-0.04473
	1569	-0.04327
	1570	-0.041
	1571	-0.03936
	1572	-0.03894
	1573	-0.03801
	1574	-0.03692
	1575	-0.03695
	1576	-0.03591
	1577	-0.03357
	1578	-0.03126
	1579	-0.02826
	1580	-0.02569
	1581	-0.02435
	1582	-0.02517
	1583	-0.02464
	1584	-0.02338
	1585	-0.02221
	1586	-0.02082
	1587	-0.01873
	1588	-0.01693
	1589	-0.01589
	1590	-0.01464
	1591	-0.01378
	1592	-0.01263
	1593	-0.01188
	1594	-0.01059
	1595	-0.01003
	1596	-0.00918
	1597	-0.00853
	1598	-0.00902
	1599	-0.00915
	1600	-0.00949
	1601	-0.00959
	1602	-0.00898
	1603	-0.00825
	1604	-0.00767
	1605	-0.00682
	1606	-0.00605
	1607	-0.00619
	1608	-0.005
	1609	-0.00493
	1610	-0.00432
	1611	-0.00295
	1612	-0.00187
	1613	-0.00151
	1614	-0.000638834
	1615	5.84469e-05
	1616	0.0011
	1617	0.00147
	1618	0.00193
	1619	0.0021
	1620	0.00133
	1621	-0.000128298
	1622	-0.000967525
	1623	-0.00289
	1624	-0.00438
	1625	-0.00447
	1626	-0.00502
	1627	-0.00512
	1628	-0.00287
	1629	-0.000592884
	1630	0.00159
	1631	0.00253
	1632	0.00286
	1633	0.00133
	1634	-0.00116
	1635	-0.00328
	1636	-0.0038
	1637	-0.00386
	1638	-0.00399
	1639	-0.00323
	1640	-0.00252
	1641	-0.00171
	1642	-0.000708415
	1643	0.000313066
	1644	0.000564399
	1645	7.57314e-05
	1646	-0.000172936
	1647	-0.00119
	1648	-0.00111
	1649	-0.000828938
	1650	-0.00117
	1651	-0.000792953
	1652	0.000811284
	1653	0.00203
	1654	0.00236
	1655	0.00351
	1656	0.00484
	1657	0.00484
	1658	0.00414
	1659	0.00391
	1660	0.00415
	1661	0.00296
	1662	0.00144
	1663	0.000171863
	1664	-0.000137755
	1665	-0.00113
	1666	-0.00177
	1667	-0.00106
	1668	0.000827056
	1669	0.00146
	1670	0.00249
	1671	0.00374
	1672	0.0038
	1673	0.00356
	1674	0.00381
	1675	0.00452
	1676	0.00426
	1677	0.00488
	1678	0.00523
	1679	0.0051
	1680	0.00518
	1681	0.00662
	1682	0.00728
	1683	-0.02715
	1684	-0.69077
	1685	-2.61113
	1686	-5.80393
	1687	-9.9153
	1688	-14.4836
	1689	-18.6658
	1690	-21.6932
	1691	-23.4476
	1692	-24.1902
	1693	-24.2616
	1694	-23.8584
	1695	-23.071
	1696	-21.9609
	1697	-20.5907
	1698	-19.0465
	1699	-17.3752
	1700	-15.618
	1701	-13.8143
	1702	-11.998
	1703	-10.1834
	1704	-8.38902
	1705	-6.6378
	1706	-4.94947
	1707	-3.36275
	1708	-1.93357
	1709	-0.72128
	1710	0.22302
	1711	0.87231
	1712	1.23921
	1713	1.37785
	1714	1.35598
	1715	1.23704
	1716	1.06829
	1717	0.88791
	1718	0.71482
	1719	0.56194
	1720	0.43232
	1721	0.32768
	1722	0.24291
	1723	0.17675
	1724	0.12372
	1725	0.08143
	1726	0.04698
	1727	0.01924
	1728	-0.00316
	1729	-0.02192
	1730	-0.03699
	1731	-0.04911
	1732	-0.05898
	1733	-0.06706
	1734	-0.07476
	1735	-0.08095
	1736	-0.08569
	1737	-0.0888
	1738	-0.09056
	1739	-0.08951
	1740	-0.08755
	1741	-0.08555
	1742	-0.0838
	1743	-0.0833
	1744	-0.08201
	1745	-0.08098
	1746	-0.07947
	1747	-0.07675
	1748	-0.07372
	1749	-0.07039
	1750	-0.06779
	1751	-0.06455
	1752	-0.06154
	1753	-0.05815
	1754	-0.05638
	1755	-0.05407
	1756	-0.05161
	1757	-0.04976
	1758	-0.04675
	1759	-0.04417
	1760	-0.04065
	1761	-0.03751
	1762	-0.03438
	1763	-0.0328
	1764	-0.03033
	1765	-0.02816
	1766	-0.02762
	1767	-0.02736
	1768	-0.02509
	1769	-0.02293
	1770	-0.02051
	1771	-0.01847
	1772	-0.01611
	1773	-0.01559
	1774	-0.01329
	1775	-0.01205
	1776	-0.00996
	1777	-0.00719
	1778	-0.00565
	1779	-0.00602
	1780	-0.00658
	1781	-0.0065
	1782	-0.00822
	1783	-0.00814
	1784	-0.00825
	1785	-0.00772
	1786	-0.00671
	1787	-0.00523
	1788	-0.00414
	1789	-0.00418
	1790	-0.00398
	1791	-0.00533
	1792	-0.00566
	1793	-0.00611
	1794	-0.00488
	1795	-0.00454
	1796	-0.00448
	1797	-0.00344
	1798	-0.00353
	1799	-0.00336
	1800	-0.0037
	1801	-0.00349
	1802	-0.005
	1803	-0.00404
	1804	-0.00515
	1805	-0.00528
	1806	-0.0046
	1807	-0.00333
	1808	-0.00335
	1809	-0.0029
	1810	-0.00283
	1811	-0.00266
	1812	-0.00304
	1813	-0.00318
	1814	-0.00265
	1815	-0.00227
	1816	-0.00219
	1817	-0.00216
	1818	-0.00235
	1819	-0.00201
	1820	-0.00123
	1821	-0.000887918
	1822	0.000393497
	1823	0.00191
	1824	0.00217
	1825	0.0016
	1826	0.00132
	1827	0.000415814
	1828	-0.000565154
	1829	-0.000576122
	1830	-0.00011709
	1831	0.000701942
	1832	0.00158
	1833	0.00215
	1834	0.00213
	1835	0.00272
	1836	0.0016
	1837	0.000990816
	1838	0.00129
	1839	0.00176
	1840	0.000941118
	1841	0.00072419
	1842	0.000638171
	1843	0.000162153
	1844	0.000456134
	1845	0.00165
	1846	0.00347
	1847	0.00384
	1848	0.00316
	1849	0.00259
	1850	0.00205
	1851	0.00135
	1852	0.00121
	1853	0.00206
	1854	0.00202
	1855	0.00168
	1856	0.00206
	1857	0.00278
	1858	0.00222
	1859	0.00175
	1860	0.0015
	1861	0.00156
	1862	0.000976403
	1863	-0.00911
	1864	-0.38988
	1865	-1.6789
	1866	-3.94835
	1867	-6.90211
	1868	-10.2099
	1869	-13.3383
	1870	-15.6239
	1871	-16.8868
	1872	-17.3529
	1873	-17.3002
	1874	-16.8668
	1875	-16.1673
	1876	-15.2983
	1877	-14.2912
	1878	-13.1619
	1879	-11.9375
	1880	-10.6205
	1881	-9.22313
	1882	-7.78167
	1883	-6.32915
	1884	-4.89191
	1885	-3.52304
	1886	-2.28512
	1887	-1.24364
	1888	-0.44439
	1889	0.09116
	1890	0.38531
	1891	0.48994
	1892	0.46582
	1893	0.36674
	1894	0.23681
	1895	0.09957
	1896	-0.02922
	1897	-0.14016
	1898	-0.23111
	1899	-0.30305
	1900	-0.35446
	1901	-0.38784
	1902	-0.4087
	1903	-0.42031
	1904	-0.42216
	1905	-0.41963
	1906	-0.41458
	1907	-0.40724
	1908	-0.39621
	1909	-0.3868
	1910	-0.37547
	1911	-0.36348
	1912	-0.351
	1913	-0.33875
	1914	-0.32484
	1915	-0.31223
	1916	-0.29971
	1917	-0.28629
	1918	-0.27243
	1919	-0.26046
	1920	-0.24779
	1921	-0.23453
	1922	-0.22244
	1923	-0.21166
	1924	-0.20012
	1925	-0.19064
	1926	-0.18192
	1927	-0.17341
	1928	-0.16537
	1929	-0.1572
	1930	-0.14878
	1931	-0.14074
	1932	-0.13341
	1933	-0.1262
	1934	-0.12086
	1935	-0.11548
	1936	-0.11018
	1937	-0.10581
	1938	-0.10166
	1939	-0.09663
	1940	-0.09174
	1941	-0.08691
	1942	-0.08114
	1943	-0.07665
	1944	-0.07265
	1945	-0.06911
	1946	-0.06697
	1947	-0.06516
	1948	-0.06254
	1949	-0.06011
	1950	-0.05692
	1951	-0.05304
	1952	-0.04931
	1953	-0.04581
	1954	-0.04236
	1955	-0.03977
	1956	-0.03748
	1957	-0.03546
	1958	-0.03518
	1959	-0.03418
	1960	-0.03133
	1961	-0.02893
	1962	-0.02781
	1963	-0.02595
	1964	-0.02556
	1965	-0.02597
	1966	-0.0272
	1967	-0.02757
	1968	-0.02627
	1969	-0.02298
	1970	-0.0216
	1971	-0.01805
	1972	-0.01462
	1973	-0.01321
	1974	-0.01295
	1975	-0.01213
	1976	-0.01442
	1977	-0.01679
	1978	-0.01842
	1979	-0.0206
	1980	-0.02197
	1981	-0.02091
	1982	-0.01964
	1983	-0.01794
	1984	-0.01601
	1985	-0.01489
	1986	-0.01478
	1987	-0.0138
	1988	-0.01333
	1989	-0.01343
	1990	-0.01297
	1991	-0.01195
	1992	-0.01164
	1993	-0.01072
	1994	-0.00917
	1995	-0.00866
	1996	-0.00905
	1997	-0.00876
	1998	-0.00965
	1999	-0.01013
	2000	-0.00984
	2001	-0.00887
[truncated: 1,842 more rows]

## Sheet: Fig. 6b
Source data Fig. 6b
Comparison between chemical and nanotechnology based approaches for specifically increasing superoxide in chloroplasts. DHE was used as an indicator for super oxide ROS levels.		Buffer	MV-0h	MV (0h)+Asc-6h	Chl-QD-0h	MV-Chl-QD-0h	MV-Chl-QD + Asc-Chl-QD
	Intensity (a.u.)	2.319	4.479	2.396	3.377	5.184	3.369
		2.272	3.413	1.983	3.45	5.803	3.924
		2.412	2.689	2.481	2.209	4.826	4.505
		3	3.315	2.076	2.168	6.041	4.581
		2.649	-	3.073	2.281	5.797	4.541
		2.532	-	2.396	3.008	4.005	3.427
		-	-	1.983	2.737	4.132	4.036
		-	-	2.481	3.38	6.136	4.64
		-	-	2.076	3.45	6.397	4.491
		-	-	3.073	-	5.797	-
	Average	2.53067	3.474	2.4018	2.89556	5.4118	4.16822
	SD	0.268355	0.742799	0.405066	1.05637	0.840159	0.501849
one-way ANOVA based on Duncan’s multiple range test (two tailed)
P value	<0.0001
Test	P Value
Buffer vs. MV-0h	0.1474
Buffer vs. MV (0h)+Asc-6h	0.9981
Buffer vs. Chl-QD-0h	0.8418
Buffer vs. MV-Chl-QD-0h	<0.0001
Buffer vs. MV-Chl-QD + Asc-Chl-QD	<0.0001

[truncated: 9 more sheets: Fig. 6c, Supplementary Fig. 2a, Supplementary Fig. 2b, Supplementary Fig. 2c, Supplementary Fig. 2d, Supplementary Fig. 5c, Supplementary Fig. 6a, Supplementary Fig. 6b, Supplementary Fig. 7]
